# Supplementary material for: Integrated Omic Approaches Reveal Molecular Mechanisms of Tolerance during Soybean and Meloidogyne incognita Interactions
Source: Plants (Basel). 2022 Oct 17;11(20):2744. doi: 10.3390/plants11202744 (PMC9612212; doi:10.3390/plants11202744)
Supplement: Supplementary file 1 [file plants-11-02744-s001.zip]

Archive with 13 entries (12 files):
- plants-1905218-supplementary/
- plants-1905218-supplementary/Figure S1.pdf
- plants-1905218-supplementary/Figure S2.pdf
- plants-1905218-supplementary/Figure S3.pdf
- plants-1905218-supplementary/Figure S4.pdf
- plants-1905218-supplementary/Figure S5.pdf
- plants-1905218-supplementary/Figure S6.pdf
- plants-1905218-supplementary/Figure S7.pdf
- plants-1905218-supplementary/Table S1.xlsx
- plants-1905218-supplementary/Table S2.pdf
- plants-1905218-supplementary/Table S3.pdf
- plants-1905218-supplementary/Table S4.pdf
- plants-1905218-supplementary/Table S5.pdf
