# Supplementary material for: Integrated Omic Approaches Reveal Molecular Mechanisms of Tolerance during Soybean and Meloidogyne incognita Interactions
Source: Plants (Basel). 2022 Oct 17;11(20):2744. doi: 10.3390/plants11202744 (PMC9612212; doi:10.3390/plants11202744)
Supplement: Supplementary file 1 [file plants-11-02744-s001.zip › plants-1905218-supplementary/Table S1.xlsx]

## Sheet: Transcriptome BRS 133
ID	BRS 133 - 04 DAI		BRS 133 - 12 DAI		BRS 133 - 30 DAI
	Log2(FC)	FDR	Log2(FC)	FDR	Log2(FC)	FDR
Glyma.01G000100	-0.0352041	1	0.25804	0.844432	0.656813	0.0935401
Glyma.01G000200	0.0603949	1	0.207743	0.807921	0.419438	0.124926
Glyma.01G000300	0.847877	0.771937	0.289521	1	0.390447	0.870868
Glyma.01G000400	-0.016408	1	-0.146056	0.860161	-0.412345	0.0552066
Glyma.01G000600	0.118577	0.898774	0.139497	0.875998	0.0853185	0.831901
Glyma.01G000700	0.287227	0.673048	-0.0620604	0.992659	-0.468348	0.179483
Glyma.01G000800	1.30037	1	0.81057	1	0.298229	1
Glyma.01G000900	0.034659	1	-0.282999	0.464115	-0.319194	0.124093
Glyma.01G001000	0.0659684	0.985589	-0.200929	0.71805	-0.146382	0.566503
Glyma.01G001100	0.553058	0.0563451	-0.412181	0.329581	-0.749788	0.00262499
Glyma.01G001200	-0.148503	0.829736	-0.476578	0.204784	-1.30737	2.79631e-05
Glyma.01G001300	0.208213	0.565765	-0.175779	0.738399	-0.354879	0.0539864
Glyma.01G001500	-2.15878	1.51972e-08	-0.217793	0.65869	-1.92015	4.32485e-07
Glyma.01G001600	-0.132005	0.895273	-0.327271	0.467292	-0.0605349	0.862925
Glyma.01G001700	0.0942937	0.98159	0.339821	0.496872	0.725675	0.00269459
Glyma.01G001800	0.505572	0.849992	0.850602	0.687292	0.857475	0.376953
Glyma.01G001900	-0.456644	0.846104	-0.998615	0.39813	-6.743	3.46187e-07
Glyma.01G002000	-0.174533	1	-0.238358	0.984494	-2.6409	0.00750238
Glyma.01G002100	0.25805	0.415196	0.139559	0.838447	-0.0709556	0.8689
Glyma.01G002200	0.183896	0.724724	0.0146376	1	-0.145727	0.627991
Glyma.01G002300	1.04423	6.15562e-05	-1.03532	0.0356875	-6.04274	4.66047e-50
Glyma.01G002400	-0.570385	0.0153475	-0.165935	0.796709	-0.739341	0.000125735
Glyma.01G002600	0.296031	0.381576	-0.189626	0.761666	-0.0214704	0.98164
Glyma.01G002700	0.304083	0.465676	-0.0663459	0.989565	0.252305	0.388408
Glyma.01G002800	0.530305	1	ND	ND	ND	ND
Glyma.01G002900	0.560311	0.806174	0.287008	0.952913	1.38316	0.0424629
Glyma.01G003000	0.360052	0.609818	0.741387	0.0935961	1.38829	3.61362e-06
Glyma.01G003100	0.213202	0.991372	-0.162455	0.978702	0.405298	0.612082
Glyma.01G003200	-0.427953	0.819158	-0.165279	0.992791	0.723662	0.245581
Glyma.01G003300	ND	ND	ND	ND	-0.761255	0.991546
Glyma.01G003400	0.212945	0.898774	0.216973	0.885421	0.481682	0.283714
Glyma.01G003500	-0.168007	1	-0.395554	1	-0.835989	0.797772
Glyma.01G003600	-0.61633	0.0409595	-0.720509	0.0182715	-0.282036	0.255038
Glyma.01G003700	-0.689052	0.00325158	-0.651006	0.279462	-1.3597	2.7765e-08
Glyma.01G003800	-0.256493	0.482363	-0.488497	0.0810763	-0.0331361	0.895547
Glyma.01G003900	0.101432	1	-1.2571	0.439305	-6.56807	0.000138153
Glyma.01G004000	-0.588056	0.177674	0.135936	0.93998	-1.00771	0.00182637
Glyma.01G004100	-0.171867	0.683792	0.156889	0.906322	-0.242045	0.274174
Glyma.01G004200	-0.637107	0.109096	0.168594	0.989366	1.02057	0.0496714
Glyma.01G004300	-0.133061	0.796288	-0.836113	0.000214798	-0.817374	7.18881e-06
Glyma.01G004400	0.54018	0.734071	ND	ND	0.401231	0.587562
Glyma.01G004500	0.0857679	0.928989	0.140554	0.813774	0.398795	0.0299293
Glyma.01G004600	-1.03402	5.44029e-05	-0.728211	0.00485516	-2.82069	7.11376e-29
Glyma.01G004700	-0.462279	0.245628	-0.65196	0.0768973	-0.706597	0.0131978
Glyma.01G004800	-0.955966	0.0035575	0.476712	0.705994	-0.0614433	0.834959
Glyma.01G004900	-1.68677	0.985589	ND	ND	-0.113808	1
Glyma.01G005000	0.786528	0.000155773	0.398237	0.27199	1.67162	3.39221e-23
Glyma.01G005100	-1.04975	0.945114	-0.670618	0.985409	3.60801	0.00978386
Glyma.01G005200	1.53684	8.40642e-05	0.222308	0.870901	1.29236	5.77262e-06
Glyma.01G005300	-0.126814	0.855758	-0.176666	0.784933	-0.11828	0.646184
Glyma.01G005400	-0.0421224	1	0.805319	0.000776101	1.28176	2.23886e-13
Glyma.01G005500	0.235028	0.608347	0.198471	0.757555	-0.305695	0.253087
Glyma.01G005600	-0.15152	0.97363	0.399024	0.6013	0.571417	0.168689
Glyma.01G005700	-0.737545	1	-1.87443	0.974097	-0.347227	1
Glyma.01G005800	-0.683704	0.0683818	-0.804767	0.0342011	-4.21589	8.52459e-28
Glyma.01G006000	1.72075	0.0326504	-0.996122	0.649294	-1.53436	0.204954
Glyma.01G006100	0.2575	0.456962	0.057005	0.989146	0.276531	0.189729
Glyma.01G006200	0.652916	0.0850887	-0.212722	0.944087	0.754698	0.00303132
Glyma.01G006400	ND	ND	-0.472128	0.0899349	-0.146301	0.506073
Glyma.01G006500	-0.0173802	1	-0.518143	0.386698	-1.10204	0.00179675
Glyma.01G006600	0.140984	0.829781	0.418673	0.20183	0.52902	0.00756648
Glyma.01G006700	0.80967	0.114662	0.543422	0.560708	1.35749	0.000167125
Glyma.01G006800	1.06765	0.0631534	0.0152493	1	0.278506	0.596778
Glyma.01G006900	0.15408	0.766382	0.0594617	0.985409	0.208761	0.350997
Glyma.01G007000	-0.736141	0.214662	-0.191389	0.895033	0.776952	0.034099
Glyma.01G007100	-1.11971	0.0724794	0.45365	0.843899	-0.617723	0.261121
Glyma.01G007200	-0.0186937	1	-0.0744021	0.972481	0.448723	0.0135207
Glyma.01G007300	0.137308	0.816282	-0.0443901	1	-1.16871	8.00963e-09
Glyma.01G007400	-1.14476	0.000235351	0.0822089	1	-0.816091	0.00475893
Glyma.01G007500	-0.502029	0.33003	0.0289512	1	-1.37626	0.00248944
Glyma.01G007600	-3.95365	0.137396	-1.24326	0.711837	-4.05806	0.0407778
Glyma.01G007700	-0.184508	0.660564	-0.327643	0.470206	-0.302382	0.159569
Glyma.01G007800	-0.68622	0.0137793	-0.765985	0.00151599	-1.80025	4.61229e-15
Glyma.01G008000	-0.208572	0.719909	-0.649007	0.0351244	-0.799844	0.000352707
Glyma.01G008100	-0.532023	0.496855	0.641024	0.239095	1.6422	6.80317e-08
Glyma.01G008200	-1.61606	0.000228536	0.566392	0.720806	-0.705413	0.036195
Glyma.01G008400	0.181592	0.700521	0.30529	0.658245	1.5026	7.75103e-19
Glyma.01G008500	-0.270517	0.380367	-0.117799	0.884169	0.0713304	0.758545
Glyma.01G008600	0.135932	0.789877	0.109379	0.890626	0.185025	0.355204
Glyma.01G008700	-0.167128	0.771937	0.294926	0.722153	0.308566	0.628038
Glyma.01G008800	0.218465	0.568027	-0.577324	0.0339725	-0.151331	0.520216
Glyma.01G008900	-0.0188243	1	-0.157606	0.797314	-0.525174	0.00494688
Glyma.01G009000	-0.573483	0.202157	-0.490608	0.420618	-0.937383	0.0115216
Glyma.01G009200	-0.77731	0.00174718	1.59787	0.161775	2.563	0.00157547
Glyma.01G009300	-0.0693494	0.974608	-0.420699	0.152152	-0.902476	2.13123e-07
Glyma.01G009400	-0.191295	0.689649	0.398822	0.231386	0.635788	0.000986223
Glyma.01G009500	-1.79829	0.003997	-0.283308	0.862034	-1.98354	0.0011102
Glyma.01G009600	0.285414	0.388389	-0.205337	0.740071	0.384753	0.0559262
Glyma.01G009700	-0.191571	0.636792	0.213375	0.643584	-0.481858	0.0110928
Glyma.01G009800	-0.158748	0.808799	-0.298821	0.492615	-0.522964	0.0153253
Glyma.01G009900	1.56809	3.3312e-06	-0.152054	0.900556	0.760046	0.000783813
Glyma.01G010000	0.10958	0.94459	-0.994868	0.00210899	-1.34378	1.58411e-06
Glyma.01G010100	-0.69917	0.00199212	0.157196	0.794631	-0.0818622	0.807805
Glyma.01G010300	-0.061363	0.978328	-0.0798285	0.948874	-0.209816	0.302693
Glyma.01G010400	0.131198	0.836362	-0.378082	0.210102	0.233695	0.281044
Glyma.01G010500	0.212633	0.570096	0.287479	0.515115	0.116672	0.6883
Glyma.01G010600	-0.0420083	1	-0.254956	0.65794	0.529746	0.0244908
Glyma.01G010700	2.70041	4.81283e-05	0.925573	0.738615	0.571573	0.674383
Glyma.01G010800	-0.0545061	0.994534	0.168043	0.830553	0.390008	0.101953
Glyma.01G010900	-0.18747	0.678136	-0.158734	0.81777	-0.657722	0.00103038
Glyma.01G011000	-0.0810307	0.969122	0.078053	0.985409	-1.89341	1.53372e-11
Glyma.01G011100	-0.152685	0.749854	-0.501759	0.0610002	-0.518765	0.00378154
Glyma.01G011200	-0.0175228	1	0.295616	0.401186	0.636439	0.000223472
Glyma.01G011300	-0.284918	1	1.08471	0.566834	0.885337	0.497454
Glyma.01G011400	0.0732076	0.986029	0.0335262	1	0.176641	0.617632
Glyma.01G011500	-0.848081	0.615636	1.90878	0.181417	0.270658	0.848905
Glyma.01G011600	-1.09794	0.312297	1.02604	0.13604	-1.36698	0.0813234
Glyma.01G011700	-0.363909	0.666832	0.502816	0.401007	0.430527	0.319774
Glyma.01G011900	1.81078	0.0283134	2.03505	4.18451e-11	3.20827	2.76833e-45
Glyma.01G012000	2.04574	0.648166	3.37837	0.0570302	6.33816	1.20293e-19
Glyma.01G012100	ND	ND	ND	ND	2.94717	0.615844
Glyma.01G012200	-3.29408	1.69529e-07	0.0282307	1	-1.24196	0.0215611
Glyma.01G012300	-0.0426788	1	0.145207	0.927483	0.946265	0.000276186
Glyma.01G012400	0.213533	0.704167	0.299222	0.530711	0.946622	1.50658e-05
Glyma.01G012500	0.0785566	0.948306	-0.046919	1	-0.140819	0.544664
Glyma.01G012700	0.157748	0.850165	0.168175	0.951693	0.290849	0.690918
Glyma.01G012800	-3.14583	0.00541961	1.15984	0.449963	-3.15705	0.00252119
Glyma.01G013100	-0.586737	0.140409	-1.2163	0.000248588	-2.90794	1.31074e-20
Glyma.01G013200	-2.24632	1.4894e-27	-0.685532	0.00735504	-2.94769	3.02979e-50
Glyma.01G013300	-1.31016	3.67865e-08	-0.769393	0.0011014	-4.14447	8.695e-101
Glyma.01G013600	-0.0918572	0.94102	0.0989781	0.927374	0.27923	0.240048
Glyma.01G013800	0.411521	0.471682	0.0975737	0.987332	0.30302	0.39808
Glyma.01G013900	-0.223003	0.549923	-0.281585	0.450146	-1.2679	9.42571e-13
Glyma.01G014000	-0.848232	0.0951362	0.476295	0.772529	-1.26909	0.00365382
Glyma.01G014100	0.176286	0.802447	0.130948	0.904516	0.717746	0.00189434
Glyma.01G014200	ND	ND	0.138506	0.882181	0.19681	0.528315
Glyma.01G014400	0.104575	0.924197	-0.179876	0.812262	0.256003	0.302818
Glyma.01G014500	0.0657494	0.991372	-0.104648	0.938315	0.440688	0.0583435
Glyma.01G014600	ND	ND	ND	ND	1.47206	0.888443
Glyma.01G014700	-0.479895	0.590006	-0.252899	0.901915	-2.2405	0.000229958
Glyma.01G014800	0.0903079	0.969122	0.595567	0.0475057	0.754117	0.000802471
Glyma.01G014900	0.564618	0.126036	-0.0414806	1	0.600782	0.0357626
Glyma.01G015000	0.0941387	0.897988	0.0405614	1	0.13083	0.529412
Glyma.01G015100	0.301883	0.342366	-0.167968	0.789946	-0.21569	0.341424
Glyma.01G015200	0.247826	0.868026	-0.411555	0.702963	0.129225	0.885547
Glyma.01G015300	0.209765	0.7525	-0.135926	0.935363	0.288114	0.340806
Glyma.01G015400	0.783337	0.000491333	0.470419	0.14442	0.340022	0.121947
Glyma.01G015500	0.144975	0.810458	-0.0242645	1	0.19215	0.399751
Glyma.01G015600	-0.018787	1	0.341146	0.348995	-0.0384214	1
Glyma.01G015700	0.0916581	0.974608	-0.269934	0.735607	0.357331	0.298359
Glyma.01G015800	2.54045	0.801435	1.93736	0.951693	2.31893	0.709245
Glyma.01G015900	0.239262	0.524695	0.325995	0.371858	0.630475	0.00082294
Glyma.01G016000	0.214755	1	-0.521204	0.875808	-0.178504	0.973689
Glyma.01G016100	0.939376	0.2105	0.381894	0.841395	0.463229	0.493793
Glyma.01G016200	-0.127582	0.985589	-0.111271	0.992317	0.585507	0.145528
Glyma.01G016400	0.0338156	1	-0.152306	0.882653	-0.00565743	1
Glyma.01G016500	2.39375	1.10948e-10	0.774179	0.476076	0.0422781	1
Glyma.01G016600	0.0945051	0.985589	0.152492	0.981503	-2.15256	3.00753e-06
Glyma.01G016700	0.286965	0.52085	-0.106101	0.952913	-1.25427	8.16251e-06
Glyma.01G016800	0.0810884	0.961882	0.237941	0.599274	0.349471	0.0900981
Glyma.01G016900	0.115264	0.881291	-0.132837	0.84335	-0.0290898	0.962174
Glyma.01G017000	0.98902	0.000712098	0.173948	0.751386	0.707568	0.000115086
Glyma.01G017100	-0.350992	0.186278	0.472438	0.270347	-0.454666	0.0116617
Glyma.01G017300	-0.595279	0.119325	0.209211	0.829774	0.981897	2.43361e-05
Glyma.01G017400	-0.0456512	1	-0.0350635	1	0.386952	0.238909
Glyma.01G017700	0.0157104	1	0.476077	0.0663542	0.877706	5.12364e-06
Glyma.01G017800	-1.64144	1.26601e-09	0.328508	0.542328	-0.385548	0.123672
Glyma.01G017900	-0.355973	0.423483	-0.0715115	0.994118	-0.313682	0.292291
Glyma.01G018000	-1.3957	1.42418e-09	0.129667	0.853756	2.58838	6.75532e-55
Glyma.01G018100	-1.97803	3.529e-10	-0.0216718	1	-1.8695	3.5187e-11
Glyma.01G018300	-0.257366	0.569016	-0.463269	0.170001	-1.26744	6.98842e-09
Glyma.01G018400	-0.641212	0.00147496	0.335308	0.346889	0.258203	0.245782
Glyma.01G018600	0.149617	0.861405	-0.048601	1	0.353392	0.1696
Glyma.01G018700	-0.0130641	1	0.424783	0.199341	0.153144	0.578121
Glyma.01G018800	-1.54058	1.69841e-09	0.168865	0.789534	-0.577997	0.00577315
Glyma.01G018900	-1.65089	0.555935	0.120141	1	1.48302	0.0984938
Glyma.01G019000	-1.1541	1.17557e-07	-0.130508	0.915617	-0.552362	0.00834456
Glyma.01G019100	0.52749	0.0497292	0.495854	0.118612	1.27314	3.11275e-11
Glyma.01G019200	-0.815189	0.0160794	0.859343	0.000115712	0.303105	0.163597
Glyma.01G019300	0.328442	0.278759	0.46428	0.365922	0.131016	0.660926
Glyma.01G019400	0.391554	0.10894	0.0543135	0.984122	0.202805	0.28236
Glyma.01G019500	-0.716509	0.00996442	0.272387	0.531545	1.38903	1.03752e-05
Glyma.01G019600	0.139984	0.91992	-0.130907	0.919204	0.276524	0.398677
Glyma.01G019700	0.444528	0.0715875	0.510942	0.138481	1.55533	4.60149e-11
Glyma.01G019800	-0.139639	0.837673	0.0770441	0.967057	-0.356962	0.27737
Glyma.01G019900	-0.0761161	0.991372	0.248871	0.645665	0.288575	0.251195
Glyma.01G020100	-0.341458	0.206309	0.304163	0.376609	-0.532451	0.00368328
Glyma.01G020200	0.929308	0.0097973	-0.0141751	1	-0.348505	0.212039
Glyma.01G020300	0.418291	0.0915039	-0.151608	0.805027	-0.289655	0.135764
Glyma.01G020400	-0.553876	0.729174	-0.347	0.879615	-0.18213	0.862403
Glyma.01G020500	-0.685654	0.813168	-0.331245	0.981106	2.23008	7.04742e-09
Glyma.01G020600	-0.198392	1	ND	ND	ND	ND
Glyma.01G020700	-2.00821	0.0130886	0.326994	0.839458	-4.63874	3.78811e-08
Glyma.01G020800	-1.23804	0.00121488	0.378251	0.787825	-3.5733	1.48622e-12
Glyma.01G020900	0.30238	0.889528	1.76483	0.000210995	0.447515	0.547175
Glyma.01G021000	3.10081	0.00156911	-0.284005	1	-1.22303	0.828021
Glyma.01G021100	0.952432	0.181022	1.54842	0.0231104	1.81934	3.68593e-05
Glyma.01G021200	-0.157926	0.860583	-0.325293	0.400089	-1.92728	1.00528e-09
Glyma.01G021300	0.0994592	0.940226	-0.375255	0.333085	-0.590524	0.00856325
Glyma.01G021400	0.138601	0.798364	0.0415915	1	-0.386694	0.0391751
Glyma.01G021500	-0.192557	1	-1.16313	0.863666	-2.93196	0.251833
Glyma.01G021600	0.420537	0.112314	-0.0738137	0.965991	0.479292	0.012961
Glyma.01G021700	0.587964	1	ND	ND	-1.26924	0.806924
Glyma.01G022100	-0.519615	0.0378038	-0.207002	0.673707	-0.401006	0.0499961
Glyma.01G022300	-1.61003	0.663287	0.535028	0.946797	1.9853	0.0183374
Glyma.01G022400	-0.434272	0.107258	-0.0553971	0.98651	-1.67783	1.06072e-11
Glyma.01G022500	0.106788	0.934028	-0.762297	0.00289629	-1.46028	4.20788e-13
Glyma.01G022600	0.791309	0.000296778	0.666632	0.0888499	1.5316	7.34085e-18
Glyma.01G022700	-0.0959382	0.962399	0.183873	0.744569	0.112923	0.735618
Glyma.01G022800	0.299485	0.488821	0.0777244	0.986498	0.419712	0.0940733
Glyma.01G022900	0.226763	0.722162	-0.802098	0.0181654	-2.95608	7.98157e-23
Glyma.01G023000	-0.402352	0.151939	0.184671	0.748065	0.0829719	0.798674
Glyma.01G023100	0.331258	1	0.305692	1	-1.2219	0.993043
Glyma.01G023200	0.68776	0.00239593	-0.143159	0.845028	0.438934	0.0308729
Glyma.01G023300	1.32047	7.80303e-13	-0.0153592	1	0.507092	0.00744644
Glyma.01G023400	0.959476	0.650468	0.172152	1	-1.17383	0.485567
Glyma.01G023500	0.0729271	0.961461	0.236256	0.560713	-0.242574	0.257499
Glyma.01G023600	0.16447	0.760784	0.0738621	0.973664	0.49442	0.0113686
Glyma.01G023700	0.0749449	0.969586	-0.0272687	1	-0.160379	0.573727
Glyma.01G023800	0.155473	0.951254	0.110177	0.985409	0.472163	0.24143
Glyma.01G023900	0.207741	0.677073	0.240337	0.64876	0.497376	0.0225619
Glyma.01G024000	-0.629687	0.00269296	0.352442	0.6185	0.0726549	0.872518
Glyma.01G024300	1.12753	0.396196	1.73944	0.048266	3.07113	9.39052e-09
Glyma.01G024500	-0.0138288	1	0.638115	0.656231	ND	ND
Glyma.01G024600	0.00560655	1	-0.223006	0.690611	0.60115	0.00366784
Glyma.01G024700	0.135535	0.873792	-0.269307	0.639842	-0.173956	0.628948
Glyma.01G024800	0.328725	1	-0.0395744	1	-0.980578	0.754377
Glyma.01G025000	0.400374	0.991372	1.26313	0.37402	2.38302	0.0006648
Glyma.01G025100	-0.290074	0.27894	-0.278143	0.400172	-2.55743	3.38266e-53
Glyma.01G025200	2.52441	0.000114889	0.0289335	1	-1.36653	0.0179344
Glyma.01G025300	-0.877509	0.00195782	0.150585	0.882867	0.569854	0.0126078
Glyma.01G025400	1.33126	1	1.39677	1	1.79922	0.804411
Glyma.01G025500	-1.08246	0.00128703	0.334784	0.701957	0.49735	0.0238387
Glyma.01G025600	-0.0474033	1	0.398255	0.236853	0.368538	0.0898391
Glyma.01G025700	-4.01456	0.177724	-1.06129	0.774007	1.17243	0.305805
Glyma.01G025800	-0.785624	0.00554604	-0.0857152	0.985409	0.298213	0.579244
Glyma.01G026000	0.216333	0.676625	0.058791	1	-0.244033	0.347661
Glyma.01G026100	-0.136811	0.791751	-0.745307	0.00124883	-0.923957	5.93651e-06
Glyma.01G026200	-0.303743	0.312203	0.15114	0.808779	-0.668639	0.000149817
Glyma.01G026400	0.0095475	1	0.205707	0.744572	-0.101726	0.81386
Glyma.01G026500	-0.130825	0.868206	0.655114	0.0197977	1.06264	6.696e-08
Glyma.01G026600	1.17018	0.00439397	0.0740166	1	0.744216	0.0028736
Glyma.01G026700	-0.0312433	1	0.0868719	0.936304	0.265732	0.161926
Glyma.01G026800	0.140273	0.827923	-0.50868	0.110973	-1.30162	1.0914e-09
Glyma.01G026900	0.394714	0.877463	0.0241121	1	0.463337	0.613609
Glyma.01G027100	-2.72384	0.156397	1.44631	0.0638924	0.893577	0.260829
Glyma.01G027200	-6.99568	7.3449e-13	0.583725	0.479187	0.986928	0.152331
Glyma.01G027300	0.011369	1	-0.049412	0.994896	-0.266269	0.192659
Glyma.01G027500	0.0817217	1	-0.72296	0.558657	-1.99237	0.0119226
Glyma.01G027600	2.67296	0.00611814	0.884415	0.842417	1.41405	0.381137
Glyma.01G027700	0.138787	0.850112	-0.135396	0.877809	0.555355	0.00829074
Glyma.01G027800	-0.380398	0.217977	-0.589624	0.0460525	-1.27167	3.55048e-09
Glyma.01G027900	0.248048	0.843691	-0.514797	0.442851	-3.26796	1.00699e-12
Glyma.01G028000	-1.3285	0.692859	0.809555	0.782662	-0.0994529	1
Glyma.01G028100	-0.784856	0.000574956	0.172588	0.771984	-0.190222	0.45273
Glyma.01G028200	0.098997	1	-1.64207	0.499191	-1.85691	0.242255
Glyma.01G028300	-0.329198	0.875494	0.473327	0.687161	3.43851	3.92868e-26
Glyma.01G028500	2.95279	0.000405153	1.18691	0.0265693	4.14631	0.000128886
Glyma.01G028600	-0.194402	0.769601	-0.892184	0.0025	-1.59391	4.17588e-11
Glyma.01G028700	-0.527658	0.033459	0.151744	0.805027	0.231649	0.290108
Glyma.01G028800	-0.37669	0.257208	0.411935	0.214861	0.372356	0.0846296
Glyma.01G028900	-0.111201	0.864	-0.203905	0.765218	-0.869919	2.81042e-06
Glyma.01G029000	-0.00945784	1	-0.369843	0.256138	-0.407206	0.039133
Glyma.01G029100	0.0615516	1	0.264691	0.571167	0.420286	0.0563135
Glyma.01G029200	-0.256257	0.39193	-0.659315	0.00514528	-0.744685	8.11701e-06
Glyma.01G029300	-1.66823	0.666022	-0.685775	0.943582	-1.57287	0.439326
Glyma.01G029400	-0.168866	0.800945	-0.392447	0.3002	0.0110425	1
Glyma.01G029500	-0.113337	0.916733	0.148282	0.828361	-0.189795	0.448064
Glyma.01G029600	-0.00503439	1	-0.206454	0.658697	-0.0596942	0.810788
Glyma.01G029700	0.73056	0.272484	0.480487	0.800702	1.38156	0.000734853
Glyma.01G029800	-0.158024	0.720484	-0.349648	0.263574	-0.498992	0.00391689
Glyma.01G029900	-0.215367	0.991372	-0.0189066	1	0.0605326	1
Glyma.01G030000	-0.23781	0.635706	-0.0275708	1	-0.225198	0.448433
Glyma.01G030200	-0.84035	0.785243	-1.13765	0.638127	ND	ND
Glyma.01G030300	-0.758006	0.00500244	0.285784	0.725587	-0.309929	0.429512
Glyma.01G030400	0.215864	0.79077	0.697241	0.0264624	1.87673	1.84784e-19
Glyma.01G030500	-0.147315	0.896345	0.748738	0.0243159	1.79045	8.05946e-16
Glyma.01G030600	0.0654365	0.965752	-0.325269	0.365676	0.291074	0.174941
Glyma.01G030800	-0.0418414	1	-0.488717	0.0728152	-0.410434	0.0279975
Glyma.01G030900	-0.115985	0.865367	-0.207616	0.679875	-0.836373	6.79055e-06
Glyma.01G031200	0.0239693	1	-0.677999	0.249146	0.0356445	1
Glyma.01G031300	-0.543833	0.132322	-0.259092	0.615209	-1.62711	1.74991e-13
Glyma.01G031400	0.0395391	0.998171	ND	ND	-0.157622	0.484084
Glyma.01G031500	0.500136	0.0423677	-0.100451	0.91519	-0.113436	0.752429
Glyma.01G031700	-0.0831591	0.969934	0.0758334	0.959982	0.499424	0.617195
Glyma.01G031800	-0.222624	0.609818	0.567363	0.072846	0.199761	0.367573
Glyma.01G031900	0.733495	0.180055	0.378204	0.236568	0.647091	0.000411597
Glyma.01G032000	-0.666681	0.0104084	0.321552	0.397406	0.520666	0.010175
Glyma.01G032100	-0.0818053	0.942588	-0.288236	0.437402	-0.552132	0.00263059
Glyma.01G032200	0.0942391	0.994581	-0.129049	0.970879	-0.0969629	0.918661
Glyma.01G032300	-0.183586	0.904588	0.182299	0.951693	0.240739	0.605362
Glyma.01G032400	-0.776306	0.0664735	0.449306	0.295281	-0.724982	0.0661388
Glyma.01G032500	-0.0332452	1	-0.464725	0.0802233	-0.460479	0.00836209
Glyma.01G032600	0.677358	0.850749	0.778793	0.782662	1.65286	0.060624
Glyma.01G032800	ND	ND	-0.874427	1	-0.799939	0.990441
Glyma.01G032900	0.436048	0.422475	0.581052	0.127426	1.09714	4.15612e-06
Glyma.01G033000	0.0182465	1	0.448709	0.298187	1.00792	2.87518e-05
Glyma.01G033200	-0.0119911	1	1.30141	0.0390921	1.67823	0.000390308
Glyma.01G033300	0.244422	0.809759	0.951237	0.215591	1.23607	3.62723e-09
Glyma.01G033400	-0.00680818	1	0.540413	0.733763	1.58021	1.89064e-05
Glyma.01G033500	ND	ND	3.00703	0.561973	0.611234	1
Glyma.01G033700	-0.845048	0.115864	0.328589	0.555879	0.684959	0.00997793
Glyma.01G033800	-0.847427	9.50987e-05	0.0613452	1	0.138141	0.618891
Glyma.01G033900	0.568109	0.311354	0.440391	0.664097	2.36345	7.16817e-07
Glyma.01G034000	0.182635	1	-1.22787	0.54552	-3.75663	0.00976632
Glyma.01G034100	0.163836	0.898774	0.745762	0.0524452	0.187438	0.651202
Glyma.01G034200	-0.563878	0.991372	0.80478	0.869698	-0.66921	0.7661
Glyma.01G034300	0.0242698	1	-0.129306	0.887892	-0.975643	8.76211e-07
Glyma.01G034400	0.241843	0.967363	0.00715643	1	-0.0480591	1
Glyma.01G034500	0.2726	1	-2.23625	0.649612	-1.46312	0.565662
Glyma.01G034600	0.586186	0.0210119	0.472804	0.138454	0.313218	0.264551
Glyma.01G034900	-0.569204	0.271084	0.611989	0.135766	0.224347	0.576265
Glyma.01G035000	-0.418102	0.991372	-0.307837	1	1.2466	0.221301
Glyma.01G035100	-0.540221	0.0235813	-0.750138	0.00295865	-0.810335	0.0570534
Glyma.01G035200	-0.723014	1	ND	ND	-2.66248	0.726354
Glyma.01G035300	1.00445	0.102801	0.0303473	1	0.0590651	0.938481
Glyma.01G035400	-0.772447	0.636322	-0.80302	0.615433	-1.37933	0.119742
Glyma.01G035500	0.222983	0.972007	0.106702	1	-0.0475705	1
Glyma.01G035600	ND	ND	-0.675492	0.496976	-0.340081	0.506472
Glyma.01G035700	-0.215564	0.763471	-0.0590539	1	0.805554	0.00156182
Glyma.01G035800	2.2769	0.0467558	1.25577	0.80125	2.89248	0.000253227
Glyma.01G036000	0.685418	0.973711	-1.01403	0.895504	-1.59142	0.557233
Glyma.01G036100	-0.132831	1	0.286497	0.90373	-0.708268	0.323482
Glyma.01G036200	0.226622	0.634884	0.0891391	0.957854	0.436101	0.045137
Glyma.01G036300	-1.43221	2.22085e-08	0.931286	8.14257e-05	0.326023	0.119803
Glyma.01G036500	-0.50462	0.0314502	ND	ND	-0.371776	0.0572121
Glyma.01G036600	-0.324983	0.625391	0.429331	0.370037	0.246208	0.394213
Glyma.01G036700	0.0967168	0.923197	0.0458565	1	-0.027845	0.951594
Glyma.01G036800	-0.834101	0.00864845	0.378518	0.224183	-0.826117	0.000133723
Glyma.01G036900	0.662385	0.897988	0.395142	0.876371	0.0713696	0.923909
Glyma.01G037100	-0.38423	1	-0.224391	1	8.405	0.00268924
Glyma.01G037200	-0.937314	1.30013e-05	0.168999	0.790199	-0.353271	0.066633
Glyma.01G037300	-0.143412	0.789422	0.098412	0.92094	-0.198856	0.367444
Glyma.01G037400	0.309774	0.547349	0.159044	0.875636	0.695725	0.00731882
Glyma.01G037500	-0.363233	0.451403	-1.29539	0.000231847	-2.25521	3.9069e-11
Glyma.01G037600	-0.196846	0.756153	0.550482	0.0729832	-0.421919	0.0943447
Glyma.01G037700	0.526239	0.0150333	-0.397543	0.202048	-0.940465	1.44782e-07
Glyma.01G037800	0.601588	0.175116	0.776741	0.00459231	0.199364	0.499182
Glyma.01G037900	-0.12702	0.842446	0.233184	0.62358	0.259043	0.338674
Glyma.01G038000	0.355891	0.308989	0.0295541	1	0.743106	0.00051623
Glyma.01G038100	0.396714	0.286377	0.405028	0.332745	0.836734	0.000192042
Glyma.01G038200	0.332826	0.457872	0.106591	0.952489	0.194227	0.526949
Glyma.01G038300	0.398552	0.0969528	0.251042	0.51733	-0.0291484	0.999586
Glyma.01G038400	0.291087	0.401126	-0.411165	0.238149	-0.922629	7.87662e-06
Glyma.01G038500	0.111198	0.880851	-0.0279506	1	-0.533267	0.00625916
Glyma.01G038600	-0.481889	0.0853635	0.444465	0.159259	2.39314	2.80516e-43
Glyma.01G038700	-0.25978	0.599303	0.0644515	0.986789	0.570511	0.0143992
Glyma.01G038800	-0.179224	0.71455	-0.0282829	1	0.314058	0.10285
Glyma.01G038900	0.396115	0.269243	1.02956	0.000102244	1.91189	3.16241e-22
Glyma.01G039000	-2.06267	1.66203e-05	0.22887	0.853756	-1.00406	0.0176415
Glyma.01G039100	-0.102881	0.916061	-0.191893	0.763204	-0.0466887	0.946964
Glyma.01G039200	-0.399087	0.193697	-0.855677	0.00183141	-2.40067	3.28379e-26
Glyma.01G039400	-0.285858	0.913905	-0.346194	0.848036	-1.36681	0.0349744
Glyma.01G039500	-0.261073	0.489982	0.0859114	0.950882	0.70451	0.000150876
Glyma.01G039600	-0.256139	0.729452	0.508954	0.163169	-0.208525	0.592454
Glyma.01G039800	0.253302	0.676246	0.266276	0.699649	1.01567	8.68436e-06
Glyma.01G039900	-0.258468	0.503307	-0.619747	0.0221417	-2.28593	6.1525e-31
Glyma.01G040000	0.387712	0.133293	0.11788	0.872189	1.198	3.00846e-12
Glyma.01G040100	-0.893931	0.991372	0.209474	1	0.282182	1
Glyma.01G040300	1.24809	2.99543e-05	-0.32422	0.460778	-1.41114	4.23777e-10
Glyma.01G040400	0.0492108	1	0.832287	0.4774	0.887097	0.0159125
Glyma.01G040500	-0.154954	0.938134	-0.127311	0.954468	-0.160417	0.724569
Glyma.01G040600	0.0134599	1	0.0370124	1	-0.933785	0.152217
Glyma.01G040700	-0.429083	0.394995	0.453603	0.125382	1.67871	3.24623e-12
Glyma.01G040900	0.404584	0.317863	-0.0711874	1	-0.444218	0.148095
Glyma.01G041100	-1.01683	0.769643	0.906054	0.571167	1.17195	0.165275
Glyma.01G041200	-0.999506	0.229348	1.94141	5.54716e-14	4.82129	8.18334e-155
Glyma.01G041300	0.0204609	1	-0.412844	0.170304	-0.220275	0.283722
Glyma.01G041400	0.00737681	1	0.480537	0.0919316	0.681891	0.000271532
Glyma.01G041500	0.198863	0.827633	0.665629	0.0890309	0.931756	0.0004722
Glyma.01G041600	-0.00573618	1	0.202312	0.720667	0.39618	0.0782076
Glyma.01G041700	0.485265	0.0267761	0.404482	0.383692	1.22692	1.40154e-13
Glyma.01G042100	1.00753	0.000128252	0.75465	0.299773	1.08228	3.23493e-06
Glyma.01G042300	0.226557	0.650279	0.315602	0.432462	0.707158	0.000529105
Glyma.01G042400	-0.0806881	0.961427	0.305922	0.444298	0.987694	1.36418e-07
Glyma.01G042500	-1.25188	0.991372	0.144815	1	-0.714464	0.947296
Glyma.01G042600	0.321632	1	-0.440009	0.984536	-5	0.020085
Glyma.01G042800	0.160719	0.744395	0.0115781	1	0.590358	0.00101393
Glyma.01G042900	0.350173	0.530262	0.261548	0.727059	0.187828	0.573455
Glyma.01G043000	-0.380179	0.654035	-0.341621	0.714739	-0.22851	0.665011
Glyma.01G043100	-0.616631	0.912594	0.805521	0.882181	-0.88123	0.719014
Glyma.01G043300	-1.44653	3.2897e-05	-0.295182	0.662249	-3.00172	7.35188e-18
Glyma.01G043400	1.90165	0.00153387	1.06007	0.194833	3.92931	7.96749e-05
Glyma.01G043600	0.900529	0.0605895	1.13103	0.448332	1.63474	0.000619978
Glyma.01G043700	-0.314672	0.929372	-0.799918	0.621649	-4.38527	4.20856e-05
Glyma.01G043800	0.00687698	1	-0.0606826	1	0.280259	0.233282
Glyma.01G043900	-0.309956	0.868069	-0.224714	0.896396	-2.6923	1.13827e-05
Glyma.01G044000	1.06615	0.95879	-0.246571	1	0.256179	1
Glyma.01G044100	-0.404467	0.0954743	0.106671	0.931292	-0.969051	3.41409e-08
Glyma.01G044200	-0.917632	4.30111e-05	-0.0757248	0.998452	-0.288117	0.226049
Glyma.01G044300	0.0594115	0.990697	0.0902368	0.98634	-0.137104	0.778855
Glyma.01G044500	0.395864	0.991372	0.981183	0.69445	-0.389546	0.93235
Glyma.01G044600	-1.23569	4.58765e-09	-0.158129	0.789019	-2.99658	2.20324e-31
Glyma.01G044800	1.25408	0.174867	-0.155258	0.945182	-0.239192	0.669577
Glyma.01G044900	-0.0290899	1	-0.024376	1	0.0333368	0.959384
Glyma.01G045100	0.44074	0.066099	-0.209213	0.666417	-0.184141	0.415419
Glyma.01G045200	0.912343	0.000448848	-0.17317	0.875143	ND	ND
Glyma.01G045300	0.0819173	0.991289	-0.401182	0.36978	-0.109711	0.721073
Glyma.01G045400	-0.646663	0.120694	-0.498745	0.359162	-0.310824	0.397675
Glyma.01G045500	-0.226213	0.866777	0.784395	0.160787	2.30654	3.79474e-40
Glyma.01G045700	0.310942	0.480294	0.207867	0.747018	1.23972	5.59277e-09
Glyma.01G045800	0.114564	0.900118	0.173402	0.946191	-0.0944879	0.801627
Glyma.01G045900	-2.31148	0.151036	0.439363	0.884343	-5.21813	0.00254761
Glyma.01G046000	-0.190006	0.752202	-0.445057	0.261911	-1.14458	7.4746e-06
Glyma.01G046100	-0.172555	1	0.219019	1	-1.07632	0.50816
Glyma.01G046200	0.0323913	1	-0.352715	0.326263	-0.303097	0.153425
Glyma.01G046300	-0.143582	0.794507	-0.945418	0.000871415	-7.47559	1.81578e-23
Glyma.01G046400	-1.16212	4.29006e-05	-0.632897	0.230923	-2.53717	2.58933e-22
Glyma.01G046500	-0.173503	0.743435	0.0307034	1	-0.111804	0.708729
Glyma.01G046600	-0.38423	1	3.69033	0.200899	5.67277	1.67967e-06
Glyma.01G046700	-0.318897	0.277052	-0.513639	0.059133	-1.2027	2.09266e-11
Glyma.01G046800	-0.535928	0.705468	-1.08707	0.270747	-2.0518	0.00588126
Glyma.01G046900	1.02207	0.033459	-0.0158927	1	-1.24812	0.0240236
Glyma.01G047000	-0.0984215	0.891864	-0.730324	0.00161196	-0.562043	0.000879719
Glyma.01G047100	0.165155	0.742205	0.0324039	1	0.479212	0.00889256
Glyma.01G047300	0.28821	0.756153	0.265254	0.809927	0.533804	0.171684
Glyma.01G047400	0.191577	0.787036	0.0471567	1	0.749153	0.00131826
Glyma.01G047600	0.387331	0.811392	0.574473	0.638785	0.34851	0.661151
Glyma.01G047700	-0.332758	0.228688	0.164125	0.786545	-0.114514	0.627115
Glyma.01G047800	0.165003	1	0.339188	0.908479	-0.270036	0.796315
Glyma.01G047900	1.44179	0.00103791	-0.171316	0.952913	-2.3858	8.36459e-06
Glyma.01G048000	-0.211048	0.744407	0.753116	0.00486254	1.79659	2.50359e-10
Glyma.01G048100	0.70153	0.528652	0.800047	0.382026	1.4163	0.00499034
Glyma.01G048200	0.982295	0.988466	ND	ND	ND	ND
Glyma.01G048300	0.144337	1	-1.16399	0.983203	ND	ND
Glyma.01G048400	-0.149595	0.784252	-0.739572	0.00783407	-5.16539	8.85289e-100
Glyma.01G048500	-0.298221	0.538077	0.376341	0.500578	-0.279694	0.388872
Glyma.01G048600	0.288207	0.880542	0.0203824	1	0.495414	0.415325
Glyma.01G048700	0.133978	0.985589	-1.05354	0.20965	-0.482201	0.349947
Glyma.01G048800	-0.493675	0.113161	-0.171612	0.828418	-1.52649	2.05873e-11
Glyma.01G049100	-0.545101	0.0718617	0.437609	0.16855	1.31577	9.10674e-13
Glyma.01G049200	1.24952	0.825872	-2.64454	0.807179	0.192251	1
Glyma.01G049300	ND	ND	-0.550416	1	ND	ND
Glyma.01G049400	0.377018	0.933777	1.1226	0.784162	2.73329	1.27738e-08
Glyma.01G049500	2.4664	0.16989	ND	ND	-0.732501	0.901855
Glyma.01G049600	-1.93488	0.75123	0.548298	0.97347	-3.00988	0.330649
Glyma.01G049700	0.0968711	1	-0.151353	0.954284	-1.2979	0.000950614
Glyma.01G049800	ND	ND	ND	ND	-1.22326	1
Glyma.01G049900	-0.359736	0.527764	-0.013624	1	0.635689	0.0216429
Glyma.01G050100	0.407696	0.397919	2.01881	0.00697455	3.23959	0.00398507
Glyma.01G050400	0.0812524	0.961427	0.219305	0.679801	0.485133	0.0138217
Glyma.01G050500	0.0759284	0.965752	-0.353106	0.337668	-0.123613	0.632067
Glyma.01G050700	0.546057	0.345858	-1.10246	0.134269	-7.41989	1.58276e-10
Glyma.01G050800	0.866476	0.715804	-1.36355	0.693685	ND	ND
Glyma.01G050900	1.65222	0.360958	0.55686	0.973664	2.03388	0.060625
Glyma.01G051000	0.631746	0.935295	-0.746336	0.996821	-2.44448	0.591847
Glyma.01G051300	-0.277488	0.870458	-0.120103	1	0.585745	0.186046
Glyma.01G051400	0.228903	0.492246	-0.139285	0.824004	-0.258431	0.194174
Glyma.01G051500	-0.920315	1	-0.800193	1	-1.28185	0.924955
Glyma.01G051700	-0.38423	1	3.91407	0.0148166	6.34944	1.07411e-19
Glyma.01G052200	-0.0236814	1	-0.343758	0.344794	-0.324102	0.137643
Glyma.01G052300	0.812342	0.0217593	0.176445	0.889023	-0.411744	0.335937
Glyma.01G052400	0.033794	1	0.0555055	0.997667	0.29838	0.159155
Glyma.01G052500	0.339788	0.40917	-0.354388	0.478521	-0.77492	0.00458205
Glyma.01G052600	0.178149	0.713663	0.264499	0.524869	0.205789	0.386818
Glyma.01G052700	-0.899577	0.0393997	0.368702	0.611242	0.301783	0.466927
Glyma.01G052800	0.0476204	1	0.115705	0.904842	0.458075	0.0398563
Glyma.01G052900	0.0392111	1	0.374637	0.940113	2.25749	1.37232e-05
Glyma.01G053100	0.252394	0.849992	0.961755	0.193091	2.40375	1.3857e-11
Glyma.01G053200	0.0278548	1	-0.280111	0.603765	-0.0217546	0.970738
Glyma.01G053300	0.0487013	0.991372	0.483477	0.110734	0.0499983	0.881089
Glyma.01G053400	-0.0150813	1	-0.0470027	1	0.0731389	0.985691
Glyma.01G053600	0.289561	1	-0.628161	0.945884	-0.758782	0.666513
Glyma.01G053700	-0.143074	0.912867	-0.0832757	0.987145	0.643018	0.01875
Glyma.01G053800	ND	ND	0.275357	0.462468	-0.0669042	0.883897
Glyma.01G054000	0.205154	0.639656	-0.283731	0.575933	0.245074	0.706106
Glyma.01G054100	-0.443747	0.387585	-0.749286	0.0699303	-1.83089	6.33808e-08
Glyma.01G054200	-0.0633395	0.999293	0.209417	0.751386	0.555053	0.0283546
Glyma.01G054300	-0.0370178	1	-0.119104	0.908155	-0.0694674	0.838116
Glyma.01G054400	-0.432026	0.116514	-0.576234	0.0410657	-0.931138	5.7509e-06
Glyma.01G054500	0.697891	0.00726537	-0.474371	0.234512	-1.25302	9.14345e-07
Glyma.01G054800	-0.025013	1	0.20445	0.677085	0.0786946	0.760984
Glyma.01G054900	ND	ND	-0.377903	0.710289	0.027309	1
Glyma.01G055000	0.209117	0.964927	0.159448	0.986446	0.313781	0.631579
Glyma.01G055200	-0.229557	0.882616	-2.04866	6.7379e-06	-2.72219	2.01544e-10
Glyma.01G055300	0.123689	0.881662	-0.146648	0.881289	-0.129619	0.717467
Glyma.01G055400	0.583859	0.154016	-0.141659	0.951693	0.0459356	0.871053
Glyma.01G055500	0.212693	0.699431	-0.290239	0.593991	-0.22161	0.45558
Glyma.01G055700	-0.132027	1	2.28369	0.487617	2.2806	0.0114381
Glyma.01G055800	-0.737555	0.776103	-0.201101	1	0.164346	0.990441
Glyma.01G055900	0.286415	0.565698	0.308167	0.55027	0.650949	0.00807153
Glyma.01G056000	-0.0369035	1	-0.429996	0.41195	-0.810658	0.00743834
Glyma.01G056100	2.34202	3.40466e-08	-0.485469	0.401186	-1.8953	7.51765e-07
Glyma.01G056200	-0.560653	0.962506	0.243053	1	1.13714	0.298807
Glyma.01G056300	-0.0258624	1	-0.0715553	0.973587	-0.0655655	0.85548
Glyma.01G056400	-1.61065	0.920489	1.12682	0.793471	2.33521	0.0496732
Glyma.01G056500	-2.23233	0.935931	-1.16612	0.989146	-3.23889	0.667149
Glyma.01G056800	-0.339549	0.564369	1.05296	0.000448568	2.46543	2.54864e-32
Glyma.01G056900	1.94193	0.00687672	1.26511	0.0181237	1.99641	2.72902e-07
Glyma.01G057100	0.0354172	1	-0.173877	0.738304	-1.20652	6.67917e-13
Glyma.01G057400	0.365761	0.229586	-0.152681	0.824004	0.30797	0.189579
Glyma.01G057500	-0.297984	0.382187	-0.0835427	0.948248	0.286229	0.173394
Glyma.01G057600	0.905001	0.218869	0.442368	0.770365	0.602198	0.37021
Glyma.01G058000	-0.579984	0.00727227	-0.761544	0.00118347	-1.97571	2.87526e-30
Glyma.01G058100	-0.282959	0.961005	-0.0145145	1	0.646069	0.456884
Glyma.01G058200	0.0824622	0.97363	-0.205766	0.671562	-0.205898	0.379628
Glyma.01G058300	0.615584	0.0544204	0.0816276	0.93706	0.483799	0.00855283
Glyma.01G058400	0.943274	0.177344	-0.25878	0.944595	0.490487	0.574544
Glyma.01G058500	-1.12916	2.55691e-07	0.402289	0.165798	1.77172	1.8048e-28
Glyma.01G058600	1.45121	0.839983	1.54783	0.778767	0.714068	0.991332
Glyma.01G058700	0.0682709	1	-0.585291	0.401526	-0.311416	0.486117
Glyma.01G058800	-0.201461	1	-0.330502	1	0.657437	1
Glyma.01G058900	0.902291	1	1.30569	1	1.7611	0.812024
Glyma.01G059000	-0.379515	0.751601	-0.37699	0.723787	0.221034	0.751073
Glyma.01G059100	0.819748	0.159693	0.300816	0.823582	0.941382	0.0308412
Glyma.01G059200	0.229525	0.61605	0.182551	0.783026	-0.0657915	0.846461
Glyma.01G059400	0.166691	1	-0.946459	0.641798	-0.844387	0.473259
Glyma.01G059500	ND	ND	2.5862	0.919109	0.803175	1
Glyma.01G059900	0.215688	0.802244	-0.0492689	1	0.0968494	0.856786
Glyma.01G060000	-0.637822	1	-0.807211	1	-0.848125	0.936775
Glyma.01G060300	2.71511	6.35308e-15	-0.847226	0.00380852	-0.920356	7.82243e-05
Glyma.01G060700	0.2894	0.376658	-0.102886	0.925336	-0.0543372	0.866392
Glyma.01G060900	0.0405059	1	-0.0918522	0.94279	-0.177626	0.382034
Glyma.01G061000	0.112463	1	1.94547	0.0533723	0.998183	0.541749
Glyma.01G061100	-0.50254	0.725387	2.43289	3.20759e-18	4.80622	5.29025e-61
Glyma.01G061200	ND	ND	-0.125552	1	2.48642	0.575417
Glyma.01G061500	0.240768	0.518578	0.465046	0.108714	0.95797	6.26632e-08
Glyma.01G061700	0.0226612	1	0.0495055	0.998047	-0.194157	0.463744
Glyma.01G061800	0.455041	0.0547187	-0.118362	0.907547	-0.819414	0.00364422
Glyma.01G062000	0.123249	0.880697	0.0720652	0.973664	0.743191	0.000189815
Glyma.01G062100	-0.409745	0.604872	0.209941	0.873278	0.499583	0.18519
Glyma.01G062200	-0.192009	0.8538	-0.0714885	1	ND	ND
Glyma.01G062300	0.175778	0.781984	-0.0525622	0.994819	0.184603	0.505085
Glyma.01G062400	-0.786458	0.00812483	-0.316199	0.546597	-1.39144	1.85786e-06
Glyma.01G062600	-0.238884	1	-2.35087	0.941647	0.584303	0.926963
Glyma.01G062900	-0.305635	0.505101	-0.978383	0.000131094	-3.15688	2.45352e-45
Glyma.01G063000	-0.544869	0.00811098	-0.302955	0.347969	-1.68604	1.56291e-24
Glyma.01G063100	-0.991348	0.385554	1.59134	0.000817226	4.29067	3.87364e-12
Glyma.01G063200	0.138025	0.948942	0.213559	0.86013	0.576828	0.060055
Glyma.01G063600	0.0177664	1	0.092204	0.945884	0.112905	0.646434
Glyma.01G063700	-0.195322	0.701911	-0.237288	0.671135	-0.55886	0.0175932
Glyma.01G063800	0.255033	0.77938	1.09127	0.0570645	1.65815	2.40507e-09
Glyma.01G064100	-0.856803	0.903092	0.0818898	1	-1.17511	0.50447
Glyma.01G064200	ND	ND	0.669498	1	2.95148	0.374892
Glyma.01G064400	-0.173048	0.701026	0.0244722	1	-0.269901	0.220673
Glyma.01G064500	0.259788	0.945306	-0.767909	0.470981	-2.67845	0.000530596
Glyma.01G064600	0.00581273	1	-0.0159928	1	-1.46262	4.64265e-15
Glyma.01G064800	-0.130803	1	-0.788108	0.789505	-0.747811	0.532537
Glyma.01G064900	-0.133711	0.873365	0.471639	0.113017	0.453624	0.0243662
Glyma.01G065000	0.423976	1	-0.992909	0.985409	1.19344	0.574702
Glyma.01G065100	-0.058433	0.985589	0.0845537	0.951427	-0.250199	0.232761
Glyma.01G065500	0.262341	0.973768	0.641805	0.640105	1.06743	0.0951963
Glyma.01G065600	-0.0363186	1	0.646041	0.524636	0.289599	0.717918
Glyma.01G065800	-0.528456	0.0603037	0.0619301	1	-0.734458	0.00326044
Glyma.01G066200	1.06567	0.874549	1.4518	0.696333	1.60323	0.422639
Glyma.01G066500	ND	ND	-0.203713	1	ND	ND
Glyma.01G066600	-0.0894239	0.961127	0.120859	0.895398	0.431653	0.0393536
Glyma.01G067000	0.306899	0.285411	-0.0535188	1	0.675621	0.000267899
Glyma.01G067100	-1.00717	0.00130793	0.285595	0.692946	0.300699	0.222912
Glyma.01G067200	-1.59448	0.666198	-2.58051	0.350987	-5.20496	0.0321408
Glyma.01G067300	0.720227	0.265917	-0.678061	0.444202	0.498239	0.424698
Glyma.01G067600	-1.07423	0.0221288	0.529052	0.122626	0.240079	0.448012
Glyma.01G067700	-0.237278	1	-1.22999	0.766165	-2.86449	0.203432
Glyma.01G067800	-1.07449	0.300759	-0.705724	0.67	-2.66389	0.00119117
Glyma.01G067900	-0.256552	0.501979	-0.61743	0.0268912	-0.764695	0.000137362
Glyma.01G068000	-0.371284	0.168685	-0.535612	0.109571	-0.441032	0.021623
Glyma.01G068200	-0.978503	0.354674	-1.35192	0.154944	-3.73152	1.14529e-05
Glyma.01G068300	-0.218948	1	-1.03605	0.645143	-1.13222	0.389592
Glyma.01G068600	0.245997	0.478366	-0.148405	0.82454	ND	ND
Glyma.01G068700	0.368347	0.685851	-0.00621946	1	0.224239	0.719431
Glyma.01G068800	-0.03181	1	0.126016	0.884169	-0.0875938	0.813209
Glyma.01G068900	0.0748027	1	-0.790251	0.283538	0.342957	0.559675
Glyma.01G069000	-0.176051	0.815366	0.44043	0.234405	0.929097	9.05866e-06
Glyma.01G069300	5.43525	0.0656745	1.98193	0.717697	0.605872	1
Glyma.01G069400	-1.06187	0.471843	-0.936254	0.551721	-0.72641	0.439043
Glyma.01G069500	-0.0482015	1	-0.169828	0.825698	0.164585	0.683436
Glyma.01G069600	0.00502941	1	0.0789284	0.989457	0.493983	0.0654194
Glyma.01G069700	ND	ND	1.87052	0.976233	-0.556032	1
Glyma.01G070200	0.375681	0.706729	0.204054	0.716377	-0.865284	0.000516423
Glyma.01G070300	-0.154918	0.870045	-0.388769	0.319328	-0.494311	0.0393658
Glyma.01G070400	1.18752	0.00763682	0.0801524	0.965789	0.0659306	0.938039
Glyma.01G070600	-0.232329	1	-0.203713	1	ND	ND
Glyma.01G070700	0.2128	0.611363	0.301664	0.432093	0.757696	5.03889e-05
Glyma.01G071000	-0.772577	0.521323	-0.402606	0.850918	-2.25292	0.00317434
Glyma.01G071300	-0.0523295	0.984104	0.0571934	1	-0.0220359	0.973689
Glyma.01G071500	-0.90471	0.283839	-1.74286	0.0434042	-2.12098	0.00138406
Glyma.01G071700	-0.493099	0.380432	0.66351	0.0359914	1.43341	2.65143e-17
Glyma.01G071800	ND	ND	ND	ND	1.9279	0.636168
Glyma.01G072000	0.154413	0.88901	-0.0640025	0.9961	0.278311	0.404863
Glyma.01G072300	-0.234172	1	-1.34072	1	-2.22258	0.901847
Glyma.01G072400	0.234608	1	-0.915655	0.882181	-0.28082	0.969485
Glyma.01G072600	-1.68677	0.985589	-0.218189	1	-0.274615	1
Glyma.01G072900	0.237836	0.627834	0.238944	0.679616	0.218462	0.421729
Glyma.01G073000	0.0861813	0.94535	0.083501	0.952045	0.752825	6.71363e-05
Glyma.01G073100	-0.122873	0.982188	0.187018	0.869756	1.4706	1.02171e-08
Glyma.01G073200	-2.1743	2.24446e-17	0.845603	0.0178721	-0.762231	0.0333277
Glyma.01G073400	0.304406	0.462593	-0.0242831	1	-0.85824	0.000375615
Glyma.01G073500	-0.0144403	1	-0.0195773	1	0.376546	0.179999
Glyma.01G073600	-0.0977092	1	1.80551	0.951693	-1.2219	1
Glyma.01G074000	-0.0617034	0.986171	0.238395	0.570456	0.292349	0.134847
Glyma.01G074100	1.04355	0.845918	1.92962	0.325233	1.96506	0.157835
Glyma.01G074200	-1.15944	0.00732508	-0.0847988	1	-2.70944	1.18018e-10
Glyma.01G074400	0.136589	0.908265	-0.539275	0.16351	-0.944338	0.000303213
Glyma.01G074500	-0.934002	3.83993e-05	0.200769	0.730834	-0.871377	2.15867e-05
Glyma.01G074600	-0.138859	0.842716	0.195215	0.714911	-0.998885	6.45055e-08
Glyma.01G074700	-0.209272	0.621267	-0.0766598	0.961859	-0.510369	0.0126155
Glyma.01G074800	0.145511	0.991372	0.141195	0.985409	1.50296	4.23988e-05
Glyma.01G075100	-0.0220314	1	-0.174146	0.908258	-0.477424	0.227775
Glyma.01G075200	0.354011	1	0.102965	1	0.602467	0.883496
Glyma.01G075300	0.228192	0.88532	0.173908	0.945182	0.491889	0.272667
Glyma.01G075400	0.019198	1	-0.327486	0.391465	0.0307466	0.947296
Glyma.01G075500	0.0813774	1	0.0323247	1	0.552832	0.908331
Glyma.01G075800	0.63729	0.619221	-0.287313	0.956451	1.12114	0.0818805
Glyma.01G075900	3.73965	0.237322	4.1977	0.0764325	3.79972	0.116441
Glyma.01G076100	-0.122329	0.947623	0.0746424	0.993666	0.375835	0.249509
Glyma.01G076200	-0.480607	0.897879	-1.34565	0.416831	0.37074	0.799958
Glyma.01G076300	-0.455699	1	0.107192	1	-1.1973	0.815907
Glyma.01G076700	-0.48019	0.527022	-0.397264	0.772371	-1.31175	0.00618694
Glyma.01G076900	-0.888527	0.744975	0.212021	1	-1.15585	0.283113
Glyma.01G077000	1.76315	0.0104994	1.28105	0.174126	3.26605	1.07954e-06
Glyma.01G077100	1.48271	0.001675	0.364092	0.613727	0.68578	0.0045313
Glyma.01G077200	0.225288	0.523065	-0.0240409	1	-0.149446	0.538862
Glyma.01G077300	0.0864693	0.961052	-0.0271823	1	0.535809	0.014725
Glyma.01G077400	0.0339112	1	-0.143303	0.830959	-0.461822	0.0238607
Glyma.01G077600	0.183884	0.71792	-0.234403	0.614399	0.0404725	0.91589
Glyma.01G077700	-2.0377	0.000509104	0.165235	0.966103	0.170527	0.702611
Glyma.01G077800	-0.411444	0.991372	-0.53128	0.945884	-1.28451	0.496692
Glyma.01G077900	-0.201752	0.734071	-0.396259	0.322202	-0.461607	0.0529625
Glyma.01G078000	-0.542964	0.255513	0.0593663	1	0.669039	0.0195109
Glyma.01G078200	-1.10892	0.0713142	-0.36673	0.828361	-1.33239	0.007494
Glyma.01G078400	-0.187612	0.753103	-0.0757908	0.979749	-0.246452	0.386094
Glyma.01G078600	-0.123962	0.993187	-0.0797046	1	-0.0154236	1
Glyma.01G078700	0.47383	0.92541	0.563035	0.89256	0.15955	0.98199
Glyma.01G079100	-0.511739	0.0400019	0.106659	0.917262	-0.525632	0.0113634
Glyma.01G079200	0.227125	0.71799	0.103138	0.96787	0.570332	0.0364686
Glyma.01G079300	-0.014969	1	-0.0501986	1	0.0246215	0.98164
Glyma.01G079500	-0.218447	0.599946	0.0332652	1	0.343217	0.0764756
Glyma.01G079600	-1.49914	0.595123	-0.705144	0.830537	0.0452524	1
Glyma.01G079700	3.59384	0.290373	1.91998	0.951693	3.55141	0.188227
Glyma.01G079800	-0.43562	0.544762	-0.745718	0.269174	-5.73811	5.17092e-14
Glyma.01G079900	0.109251	0.991372	-0.505327	0.585674	-1.05099	0.0427718
Glyma.01G080200	-0.0773024	0.95065	-0.625157	0.0106439	-0.673414	7.01158e-05
Glyma.01G080400	-0.213594	0.767888	-0.376266	0.458999	-0.47075	0.10806
Glyma.01G080500	-0.0582445	0.981644	ND	ND	-0.8988	5.50969e-07
Glyma.01G080600	-0.481302	0.665829	-0.619994	0.644385	-1.4452	0.037627
Glyma.01G080700	-0.223876	0.578702	-0.469698	0.107942	-0.229355	0.293909
Glyma.01G080900	-0.151407	0.856195	0.198126	0.723483	0.516338	0.0135963
Glyma.01G081100	-0.163306	0.892718	0.367957	0.392799	0.882573	9.77479e-05
Glyma.01G081300	-1.03685	0.0295683	-1.50966	0.000601407	-2.50482	6.18708e-09
Glyma.01G081500	0.00968783	1	-0.0184544	1	-0.0846429	0.767009
Glyma.01G081600	ND	ND	1.59709	4.75039e-07	2.84243	1.00041e-10
Glyma.01G081900	0.274738	0.532222	0.290213	0.527717	-1.44649	3.4076e-10
Glyma.01G082000	ND	ND	0.55648	0.133554	-0.452612	0.310189
Glyma.01G082200	-0.0614239	0.969196	-0.153073	0.792745	-0.511301	0.00295555
Glyma.01G082400	-0.358734	0.153906	0.142581	0.838671	0.528472	0.00273861
Glyma.01G082500	-0.586008	0.0494593	0.21668	0.711132	0.0653893	0.901847
Glyma.01G082600	-0.310023	0.742205	-0.656128	0.275857	-0.202008	0.701116
Glyma.01G082700	0.263661	0.467659	0.188337	0.74003	-0.231328	0.352645
Glyma.01G082800	-0.170334	0.867842	0.0631294	0.990797	-0.0727881	0.925939
Glyma.01G082900	-0.27735	1	-0.697055	0.793052	-1.76649	0.126003
Glyma.01G083000	-0.874611	0.00398813	0.245911	0.847799	0.591347	0.0264523
Glyma.01G083100	-0.138781	0.967155	-0.363156	0.604102	-0.432572	0.249445
Glyma.01G083300	-1.12758	6.98556e-06	-0.187202	0.71667	-6.78743	1.22979e-19
Glyma.01G083400	-0.0791465	1	0.364169	0.543297	-0.149902	0.735143
Glyma.01G083500	ND	ND	-0.276637	1	0.311253	1
Glyma.01G083600	0.331258	1	ND	ND	-1.70041	0.903782
Glyma.01G083700	0.730924	0.00249226	0.412428	0.234088	0.867359	1.62648e-05
Glyma.01G083900	-0.213197	1	0.171252	1	-2.02083	0.0841324
Glyma.01G084000	-0.69474	0.0183926	-0.0804946	1	-1.49673	1.51143e-07
Glyma.01G084200	0.171432	0.991372	1.42467	0.0058313	3.56171	1.60741e-18
Glyma.01G084300	0.180556	0.934028	-0.408102	0.722396	-0.517697	0.36787
Glyma.01G084400	-0.0386826	1	0.046796	1	0.216986	0.884371
Glyma.01G084500	0.364544	0.251448	0.57086	0.0470676	1.02456	1.03174e-07
Glyma.01G084600	-0.286797	0.416085	-0.127571	0.877734	-1.35039	1.24667e-11
Glyma.01G084700	0.0612385	0.987265	0.167569	0.805712	0.201245	0.43434
Glyma.01G084800	0.091709	0.968578	0.504557	0.552475	1.14213	0.00534069
Glyma.01G085200	-0.0842331	1	0.246674	0.968561	-1.48576	0.0807271
Glyma.01G085300	0.0835711	1	-0.403172	0.671337	-0.624808	0.199949
Glyma.01G085500	0.309799	0.964664	0.31275	0.965168	0.45142	0.742031
Glyma.01G085700	-1.22023	0.000473308	-1.0546	0.00438236	-3.6564	4.20096e-22
Glyma.01G085800	-0.655447	0.204758	-0.915621	0.000451413	-1.55392	1.55818e-08
Glyma.01G086000	-0.0670464	0.991372	-0.716225	0.0340176	-0.216911	0.451076
Glyma.01G086200	0.0542108	1	0.515705	0.305747	0.503639	0.152989
Glyma.01G086500	0.0426352	1	1.04036	0.774873	-0.0257763	1
Glyma.01G086600	0.225301	0.619932	0.269971	0.645127	ND	ND
Glyma.01G086700	-0.0304343	1	ND	ND	-0.0582586	0.946649
Glyma.01G086800	0.603879	0.954399	-1.20676	0.862512	-0.599435	0.908839
Glyma.01G086900	0.648338	0.00148783	0.0329998	1	-0.640666	0.000620963
Glyma.01G087000	-0.407742	0.403857	-0.187153	0.858663	0.639094	0.0200455
Glyma.01G087100	0.22627	0.961427	0.431947	0.758202	1.27284	0.000584704
Glyma.01G087300	0.110095	1	-0.145103	1	0.687663	0.536053
Glyma.01G087400	0.071363	1	0.393841	0.392258	0.325688	0.291239
Glyma.01G087500	-0.977995	0.0329212	0.338917	0.30717	0.206776	0.299368
Glyma.01G087600	-0.942543	0.663996	-0.484503	0.908807	0.927795	0.22497
Glyma.01G087700	-0.33437	0.279241	0.0274114	1	-0.123779	0.653149
Glyma.01G087800	-0.814766	0.00110385	0.05141	1	-0.00805789	1
Glyma.01G087900	-1.18491	0.00624124	0.347633	0.642821	1.17324	0.00061806
Glyma.01G088000	-0.432115	0.521591	0.191769	0.871306	1.4435	1.15626e-07
Glyma.01G088200	-0.431675	0.127648	-0.137282	0.846034	-0.390816	0.097293
Glyma.01G088300	0.790006	0.00164196	0.315379	0.503037	-0.606892	0.016008
Glyma.01G088400	-0.30349	0.586502	-0.144764	0.915617	-0.134298	0.708729
Glyma.01G088500	ND	ND	-0.76039	0.896767	-1.62077	0.428452
Glyma.01G088700	-2.73374	0.198591	-0.482609	0.945884	-3.13632	0.0421407
Glyma.01G089000	-0.248236	0.560163	-0.277282	0.534641	-0.239008	0.329122
Glyma.01G089100	0.0946848	0.924063	0.158923	0.793052	0.43862	0.0271916
Glyma.01G089200	-0.694932	0.874829	-0.895716	0.801685	-2.86979	0.0805913
Glyma.01G089300	-1.44282	0.0711856	0.192306	0.984456	-0.408096	0.594108
Glyma.01G089500	0.28573	0.491599	0.147423	0.867046	0.22793	0.395832
Glyma.01G089600	-0.0756908	0.990697	0.228077	0.732962	0.493713	0.0633877
Glyma.01G089800	-2.00655	0.000372468	0.611813	0.291295	0.125207	0.889738
Glyma.01G089900	0.123801	0.84331	-0.0213571	1	-0.185961	0.38289
Glyma.01G090100	0.0758214	0.991372	-0.11649	0.945884	-0.31395	0.360163
Glyma.01G090200	-1.94615	0.00188124	0.520431	0.492615	1.33788	0.00019588
Glyma.01G090400	-0.360904	0.591547	0.401891	0.668433	-0.763414	0.00732574
Glyma.01G090700	0.613605	0.624264	0.0912649	0.959831	-0.47712	0.0711771
Glyma.01G090900	0.108266	1	0.0654747	1	-0.508132	0.242318
Glyma.01G091000	0.708512	0.619361	0.208317	0.996821	0.947522	0.201472
Glyma.01G091100	1.43975	2.60392e-10	0.661612	0.241157	1.76828	9.45584e-17
Glyma.01G091300	-1.72332	0.551658	1.33966	0.279566	5.68778	9.75103e-45
Glyma.01G091400	0.310518	0.551391	0.574278	0.751364	-1.85678	1.65867e-08
Glyma.01G091800	-1.47132	4.90967e-07	0.387257	0.64426	1.1557	3.99311e-08
Glyma.01G092100	0.247992	0.829236	0.0999867	0.987145	0.763457	0.0307316
Glyma.01G092200	0.9506	0.376143	1.07003	0.264849	0.947464	0.211957
Glyma.01G092300	0.410076	0.547772	0.683744	0.00546906	-1.25933	7.43443e-09
Glyma.01G092400	0.0710869	0.96529	0.0456228	1	0.264256	0.199919
Glyma.01G092900	-0.751194	0.000477337	0.264217	0.533051	-0.0865233	0.726663
Glyma.01G093000	0.189113	0.704922	0.0922697	0.937609	0.550215	0.0056885
Glyma.01G093100	-0.419485	0.332359	0.697749	0.132145	0.119598	0.734642
Glyma.01G093200	0.194322	0.853738	0.273203	0.690611	0.40008	0.198701
Glyma.01G093600	1.36757	0.294412	1.03846	0.557213	0.068814	1
Glyma.01G093800	-0.195317	1	2.70516	0.700057	2.90406	0.359649
Glyma.01G093900	0.356552	0.259542	-0.0529398	0.989146	-0.583748	0.00703249
Glyma.01G094200	0.18935	0.616542	0.0483262	1	-0.253938	0.204103
Glyma.01G094600	-0.0378708	1	-0.567843	0.665063	0.298461	0.77089
Glyma.01G094800	0.102859	0.920677	0.151722	0.839387	0.124747	0.697209
Glyma.01G094900	-0.527355	0.495911	-0.192443	0.946962	-1.74832	0.00285685
Glyma.01G095100	-0.00806247	1	-0.00863344	1	0.15885	0.554693
Glyma.01G095200	-1.31028	1	1.16737	0.98463	-0.0736924	1
Glyma.01G095400	-0.38423	1	1.27963	1	ND	ND
Glyma.01G095500	-1.80917	0.000736751	0.0687602	1	-3.08337	4.71548e-09
Glyma.01G095600	-0.510118	0.926026	-0.233889	1	-1.57609	0.223955
Glyma.01G095700	-0.151349	0.91681	-0.316984	0.649026	-1.18712	0.000289708
Glyma.01G095800	-0.342381	0.710487	-0.244415	0.828487	1.03185	0.000707107
Glyma.01G095900	2.94471	0.548181	0.775609	1	1.27734	0.979497
Glyma.01G096000	0.316718	0.392391	0.173893	0.805112	0.888035	9.42269e-06
Glyma.01G096300	-0.0298392	1	-0.0721521	0.962308	-0.080302	0.734718
Glyma.01G096600	-1.51985	2.4994e-15	0.354182	0.403439	0.00860293	0.98807
Glyma.01G096700	0.147821	1	0.379532	0.697443	1.61133	4.31788e-07
Glyma.01G096800	-0.363053	0.327656	0.537981	0.077789	0.00677302	1
Glyma.01G096900	3.06261	0.479579	0.686723	1	1.06228	1
Glyma.01G097000	-0.357651	0.277269	0.157693	0.808179	0.408781	0.0575941
Glyma.01G097100	0.0267074	1	-0.223862	0.693111	-0.488505	0.0273214
Glyma.01G097200	0.230659	0.520586	0.147179	0.819494	0.266135	0.19812
Glyma.01G097300	0.645425	0.694327	-0.118246	1	-1.7302	0.105435
Glyma.01G097400	-0.661431	0.185887	-0.288899	0.729648	-1.70025	1.39382e-05
Glyma.01G097500	0.0875722	0.987745	-0.0140326	1	-0.0811901	0.825781
Glyma.01G097700	0.320216	0.393483	-0.0818332	0.977338	0.300044	0.229298
Glyma.01G097900	-0.579809	0.0397697	0.390361	0.252192	0.801461	0.0350271
Glyma.01G098000	-0.365368	0.153123	-0.0488346	0.998961	0.129203	0.511116
Glyma.01G098200	-1.30449	0.0639598	-0.687689	0.468405	-3.51656	2.02326e-07
Glyma.01G098300	-0.346749	0.875494	0.743512	0.377894	-2.22136	0.00311029
Glyma.01G098400	-0.471316	0.268608	0.654285	0.143366	1.77763	8.35442e-20
Glyma.01G098500	ND	ND	-1.19427	1	0.100261	1
Glyma.01G098700	0.231844	0.598835	-0.387369	0.192528	-1.02447	3.23668e-09
Glyma.01G099000	0.542638	0.263665	0.153557	0.943831	-0.221115	0.691108
Glyma.01G099100	0.161783	0.833011	0.131885	0.909265	0.419317	0.0970627
Glyma.01G099200	0.513467	0.920677	-0.0338828	1	-0.0449877	1
Glyma.01G099400	0.76241	0.935206	0.335033	1	-0.42924	0.98164
Glyma.01G099600	-0.0402751	1	0.16148	0.8041	0.243537	0.268055
Glyma.01G099700	-0.0227924	1	-0.0407881	1	0.223253	0.301906
Glyma.01G099800	2.11193	4.36709e-07	-0.205359	0.700644	-0.113603	0.716921
Glyma.01G100100	-0.177516	0.849229	-0.0174244	1	0.0380552	1
Glyma.01G100200	0.0506567	1	0.0471196	1	0.569931	0.0107966
Glyma.01G100600	-0.0185925	1	0.13641	0.887287	0.430527	0.0946335
Glyma.01G100900	0.0764236	0.961427	-0.281056	0.504501	0.394508	0.0613168
Glyma.01G101000	-0.123753	0.898774	0.0167986	1	0.113648	0.752391
Glyma.01G101100	-2.012	1.31541e-20	0.53565	0.503827	-0.326243	0.441914
Glyma.01G101200	-0.176031	0.912872	-0.469739	0.481857	0.165899	0.75795
Glyma.01G101800	0.0437551	1	0.512961	0.121329	-0.853089	0.00521052
Glyma.01G102200	0.59204	0.901887	0.85259	0.758202	0.615456	0.751508
Glyma.01G102300	0.451592	0.409537	0.261667	0.620084	-0.634965	0.01075
Glyma.01G102400	0.303848	0.409715	0.0437631	1	0.875056	2.32875e-05
Glyma.01G102500	-0.876206	0.952072	-2.16399	0.645477	-1.9283	0.495166
Glyma.01G102600	0.351273	0.158391	-0.580061	0.0183343	-1.63473	4.33845e-23
Glyma.01G102700	0.740126	0.00318037	-0.747309	0.142677	-1.95633	4.2371e-14
Glyma.01G102800	-0.0232191	1	-0.326969	0.656535	0.318751	0.352543
Glyma.01G102900	-0.038924	1	-0.341593	0.647939	-1.4678	7.09921e-05
Glyma.01G103100	-0.0344516	1	-0.334839	0.466778	-0.183673	0.527589
Glyma.01G103200	0.060693	0.994438	0.150315	0.817214	-0.184393	0.420366
Glyma.01G103500	-0.622089	0.00211925	0.38291	0.188826	-0.134836	0.742031
Glyma.01G104000	0.449302	1	0.741758	1	-2.38463	0.901698
Glyma.01G104100	-1.26395	0.426711	0.0553184	1	-1.38558	0.179515
Glyma.01G104200	0.960982	0.0378038	1.09582	0.0145363	3.09725	2.85043e-31
Glyma.01G104600	-0.148154	0.893331	-0.459222	0.331199	-1.04193	0.000402116
Glyma.01G104800	-0.696947	0.0108994	0.313545	0.425279	-0.0936253	0.906642
Glyma.01G105000	-1.24144	0.203312	1.78926	0.499191	1.20946	0.439409
Glyma.01G105100	-0.421223	0.991372	-1.95237	0.43219	-0.393034	0.868685
Glyma.01G105300	-0.173603	0.954672	-0.263755	0.887468	-3.46807	3.09984e-05
Glyma.01G105400	-0.221703	0.879201	0.199196	0.919099	1.00491	0.00262943
Glyma.01G105500	0.0218058	1	-0.324185	0.349305	-0.303484	0.112986
Glyma.01G105600	1.17488	0.0567503	-0.470321	0.929316	1.09729	0.152693
Glyma.01G105900	1.20236	0.0321989	0.780521	0.326618	-0.681205	0.331751
Glyma.01G106000	-0.37513	0.171927	-0.364693	0.371721	-1.15924	1.22091e-08
Glyma.01G106200	0.483853	0.0365456	-0.242382	0.5742	-1.0733	2.31689e-09
Glyma.01G106300	ND	ND	0.902399	1	ND	ND
Glyma.01G106500	0.080622	0.991372	-0.055974	1	-0.161995	0.730243
Glyma.01G106600	0.372952	0.216465	0.14042	0.858284	0.259686	0.260059
Glyma.01G106700	ND	ND	ND	ND	4.22804	0.209435
Glyma.01G106800	6.48015	0.0179005	2.79948	0.644686	2.29258	1.06459e-10
Glyma.01G106900	-0.0495591	1	ND	ND	ND	ND
Glyma.01G107000	0.397987	0.223243	0.123764	0.916862	0.114124	0.772877
Glyma.01G107100	0.34188	0.496925	-0.226744	0.803565	0.412007	0.181
Glyma.01G107500	0.211169	0.769249	0.0461337	1	0.267081	0.391396
Glyma.01G107600	-0.917887	0.94535	-0.225027	1	-1.77503	0.589583
Glyma.01G107700	-0.338193	0.634348	-0.0219264	1	-0.747328	0.0305829
Glyma.01G107900	-0.173718	0.800913	0.336507	0.652361	0.432345	0.0399846
Glyma.01G108000	-0.216591	0.575732	0.208392	0.667541	-0.162775	0.478503
Glyma.01G108100	ND	ND	ND	ND	0.201689	1
Glyma.01G108200	1.9483	3.50585e-11	0.44502	0.689431	0.179249	0.665678
Glyma.01G108300	1.47409	0.272179	0.788995	0.53995	0.0749493	1
Glyma.01G108700	0.104565	1	0.41364	0.698324	-0.0653514	0.941608
Glyma.01G108800	-2.16496	0.898774	0.333702	1	-3.18818	0.553449
Glyma.01G109000	-1.19532	1	-1.27664	1	-2.2219	0.901847
Glyma.01G109100	0.351919	0.409204	0.0897834	0.968592	1.61556	2.13848e-14
Glyma.01G109200	-0.235053	0.705073	0.4239	0.445426	1.18704	1.79634e-10
Glyma.01G109300	-0.289111	0.298345	-0.315634	0.325751	-0.731218	1.10476e-05
Glyma.01G109500	0.722496	0.205909	0.176026	0.946191	1.58391	0.000145158
Glyma.01G109600	-0.119879	0.919423	0.291991	0.576538	1.3189	1.54546e-09
Glyma.01G109700	0.0688139	1	0.0920716	1	0.287518	0.503
Glyma.01G109800	0.403886	0.754666	-0.125324	0.990355	-1.59096	0.00575822
Glyma.01G110100	-0.154621	1	2.42934	0.0240134	2.74897	0.00140602
Glyma.01G110200	-0.251067	0.572501	-0.216328	0.713082	-0.404441	0.0860478
Glyma.01G110300	0.328507	0.8701	1.52652	0.00697158	-1.5973	0.0593762
Glyma.01G110400	1.0622	0.197984	1.15868	0.137358	2.76659	2.43663e-11
Glyma.01G110500	-0.200502	0.743364	-0.168017	0.894843	-0.382257	0.154267
Glyma.01G110600	0.260255	0.762807	0.111541	0.984968	0.129467	0.846203
Glyma.01G110800	1.02764	0.927444	1.20794	0.870727	1.51323	0.542775
Glyma.01G110900	0.267748	0.530086	0.0527703	1	0.385985	0.108634
Glyma.01G111000	1.51165	1	3.45285	0.450371	8.01889	2.94825e-29
Glyma.01G111200	0.0407492	1	0.124924	0.880364	0.272074	0.190689
Glyma.01G111300	0.172191	0.690133	-0.146197	0.816118	-0.431569	0.0224317
Glyma.01G111500	0.302984	0.854643	0.19867	0.875769	0.64947	0.0560072
Glyma.01G111600	-0.42526	0.991372	0.416648	0.967406	-1.22772	0.514069
Glyma.01G111700	-0.234172	1	1.38406	0.919922	-0.79899	1
Glyma.01G111900	-0.13552	0.898712	0.431032	0.212429	0.25221	0.316996
Glyma.01G112000	0.902291	1	-0.276637	1	0.201689	1
Glyma.01G112200	-1.05726	0.0112616	0.711426	0.0219601	0.0656439	0.903667
Glyma.01G112300	-0.340262	0.905316	-0.138778	1	-0.527383	0.641683
Glyma.01G112400	-0.0746488	1	-1.20493	1	-2.31289	0.901202
Glyma.01G112500	0.0721979	1	1.22315	0.0919527	1.54553	1.21872e-06
Glyma.01G112600	0.613776	0.137213	0.92993	0.00555792	0.52893	0.0402253
Glyma.01G112700	-1.05325	0.00171314	0.126423	0.905755	-0.0780048	0.901202
Glyma.01G112900	-0.317906	0.274931	-0.459894	0.211764	-1.727	7.49812e-24
Glyma.01G113000	-0.504465	0.0378038	0.255045	0.530006	0.130253	0.579706
Glyma.01G113100	-1.34458	0.991372	-1.31027	0.983205	-0.967398	0.875979
Glyma.01G113200	-0.365243	0.991289	0.0159902	1	-1.22048	0.419851
Glyma.01G113400	-0.271821	1	ND	ND	ND	ND
Glyma.01G114000	-0.41672	0.120046	-0.417574	0.191581	0.359919	0.184957
Glyma.01G114300	0.581397	0.991372	1.1059	0.772796	1.78461	0.21242
Glyma.01G114400	-1.02002	6.52211e-05	0.161433	0.854705	-0.449329	0.064961
Glyma.01G114500	0.501225	1	-0.775334	1	ND	ND
Glyma.01G114600	-3.76437	0.000751886	0.517556	0.662572	-2.82092	0.00104108
Glyma.01G114800	0.180317	0.862177	0.27396	0.693453	0.950178	0.000585692
Glyma.01G114900	-0.549023	0.063962	-0.194301	0.781947	-1.72964	1.54827e-13
Glyma.01G115000	0.48327	0.145422	-0.0379273	1	-0.0760234	0.846557
Glyma.01G115100	0.317873	0.66638	0.264231	0.795723	0.839298	0.00754285
Glyma.01G115500	-0.357396	0.218431	-0.114012	0.897039	-0.797786	5.51359e-05
Glyma.01G115600	-0.405056	0.586575	-0.528274	0.358673	-2.14499	1.21049e-06
Glyma.01G115700	-0.224725	1	0.67582	0.793347	0.827104	0.23462
Glyma.01G115900	0.560763	0.860331	1.77543	0.296689	3.82626	0.000280398
Glyma.01G116000	-0.340477	0.209643	0.32957	0.28925	0.568725	0.000666958
Glyma.01G116100	-0.187383	0.790387	0.239131	0.704406	0.568595	0.0177216
Glyma.01G116300	-1.00681	1.00333e-05	0.121217	0.893808	-0.35805	0.10672
Glyma.01G116500	-2.40747	0.577373	0.122798	1	-3.34544	0.189836
Glyma.01G116700	0.147041	0.770641	-0.210105	0.66849	-2.23456	1.18564e-14
Glyma.01G117200	1.31279	0.929372	1.94289	0.714351	3.99358	0.00247672
Glyma.01G117800	0.128966	0.837054	-0.218317	0.680104	0.0994075	0.738103
Glyma.01G117900	0.0349805	1	0.238712	0.6353	0.808995	2.83598e-05
Glyma.01G118000	ND	ND	-0.746802	0.720961	-0.0967586	0.98164
Glyma.01G118200	-0.162689	0.791119	-0.214341	0.7109	-0.447431	0.0441935
Glyma.01G118300	-0.267106	0.602846	0.203611	0.76867	0.418335	0.105307
Glyma.01G118400	-0.463865	0.118814	0.203283	0.736975	0.10009	0.783342
Glyma.01G118700	-3.30947	0.505773	ND	ND	-1.01829	0.69973
Glyma.01G118800	-0.532446	0.0225317	0.185207	0.719875	-0.277973	0.200335
Glyma.01G118900	-0.32081	0.292097	-0.0293146	1	-0.353101	0.0921504
Glyma.01G119000	0.411409	1	0.128917	1	0.0375411	1
Glyma.01G119100	-0.129268	1	0.426683	0.806222	0.658293	0.281839
Glyma.01G119300	-0.345506	0.40996	0.175797	0.800756	0.417105	0.0662983
Glyma.01G119400	-0.290561	0.344022	-0.784025	0.00107528	-0.638511	0.000317789
Glyma.01G119500	-0.2926	0.377214	0.233012	0.598445	0.41835	0.0264791
Glyma.01G119600	2.18596	0.879009	1.73939	0.951693	0.201689	1
Glyma.01G119900	0.158614	0.817831	ND	ND	0.491569	0.0307861
Glyma.01G120300	1.36589	1	0.790201	1	2.98076	0.352923
Glyma.01G120400	-1.0212	0.0369432	-0.0705874	1	-0.752442	0.091309
Glyma.01G120800	-1.56336	0.106901	-0.600104	0.828361	-1.9221	0.0323622
Glyma.01G121000	-1.1804	0.55155	-0.299353	0.985409	0.60147	0.536779
Glyma.01G121200	0.399067	1	-1.2685	1	-2.3136	0.901202
Glyma.01G121300	-0.392005	0.222304	-0.183212	0.775123	-0.253047	0.307284
Glyma.01G121400	0.06883	0.968697	0.0148401	1	-0.00837376	1
Glyma.01G121700	2.14667	0.881291	0.723363	1	2.04303	0.808672
Glyma.01G121800	0.710047	1	ND	ND	ND	ND
Glyma.01G122100	0.0506217	1	-0.016526	1	-0.365794	0.0634967
Glyma.01G122200	1.04805	1	ND	ND	ND	ND
Glyma.01G122300	0.056377	0.997799	0.534375	0.142811	0.838604	0.00029112
Glyma.01G122600	ND	ND	ND	ND	3.00094	0.647862
Glyma.01G122700	-1.9182	0.985589	-0.156667	1	ND	ND
Glyma.01G122800	-0.705307	0.68327	-0.189039	1	-0.501808	0.757708
Glyma.01G123100	3.20264	1.60064e-08	-1.61903	0.0054004	-1.53246	0.00186373
Glyma.01G123300	-0.0474876	1	0.0100966	1	0.482709	0.016388
Glyma.01G123400	-4.07029	2.75997e-07	1.49242	5.65105e-06	1.042	0.00607641
Glyma.01G123500	-0.0495591	1	ND	ND	2.23083	0.704924
Glyma.01G123600	-1.62368	2.40234e-07	0.392279	0.388679	-2.74348	3.33307e-18
Glyma.01G123900	0.306406	0.49272	0.557913	0.106564	1.11949	2.83999e-07
Glyma.01G124000	0.677922	0.673528	1.07403	0.281877	1.47115	0.0186458
Glyma.01G124100	-0.0360002	1	-0.921795	0.882181	-1.49967	0.460947
Glyma.01G124200	-0.0436647	1	-0.215988	0.757965	-0.0120393	0.984995
Glyma.01G124300	-0.292481	0.482926	-1.05287	0.000201168	-0.496563	0.0341293
Glyma.01G124400	0.662743	0.91255	-1.08157	0.82507	-2.85592	0.156785
Glyma.01G124500	2.97586	5.15459e-08	1.53573	0.0830673	4.80429	3.03827e-116
Glyma.01G124600	-0.290174	0.472088	-0.173807	0.822946	-0.331785	0.178401
Glyma.01G124700	-2.20019	1.45103e-11	0.596617	0.0562087	0.544297	0.00786764
Glyma.01G124800	0.571368	0.925857	0.644249	0.893275	-0.03645	1
Glyma.01G124900	0.0109028	1	-0.183378	0.724957	-0.287272	0.131554
Glyma.01G125000	-0.234038	0.691177	0.21245	0.767269	1.19432	2.23581e-08
Glyma.01G125100	0.104495	0.920134	-0.219903	0.716382	0.0883535	0.788195
Glyma.01G125200	0.709385	0.0149243	0.371534	0.413866	-0.490403	0.0974146
Glyma.01G125300	0.803979	0.841721	0.785198	0.867643	0.33503	0.948519
Glyma.01G125400	-0.854149	0.0010155	0.606678	0.0193649	0.183104	0.559165
Glyma.01G125600	-0.0405988	1	-0.0733708	0.984536	-0.550146	0.0257495
Glyma.01G125800	-0.448567	0.0954	-0.282924	0.488098	-1.88266	2.12548e-22
Glyma.01G125900	-0.332634	0.19664	0.00993334	1	-0.857995	7.17755e-07
Glyma.01G126000	0.190812	0.742428	0.132376	0.891129	1.16311	2.41828e-09
Glyma.01G126200	-0.261996	0.544768	-0.0593563	0.989366	-0.2748	0.255144
Glyma.01G126600	-0.592259	0.00692423	-0.154731	0.803959	-7.07852	6.18763e-56
Glyma.01G126800	-1.32317	0.00436124	-0.041696	1	-1.71129	0.000110965
Glyma.01G127100	0.712167	0.594891	-0.771724	0.615685	-0.108275	0.914682
Glyma.01G127200	-0.858626	6.31042e-06	0.486015	0.0614508	-0.635827	0.00014803
Glyma.01G127300	-0.729425	0.991372	1.27568	0.71716	0.588147	0.873501
Glyma.01G127400	0.315049	0.37218	0.372895	0.302415	0.176386	0.501527
Glyma.01G127500	0.37132	0.203358	0.521315	0.0675751	0.842642	7.0605e-06
Glyma.01G127600	-0.537568	0.961564	-0.195558	1	-1.06134	0.576001
Glyma.01G127700	0.888724	0.0331013	-0.223194	0.855849	-1.37085	0.000917032
Glyma.01G127900	-0.63494	0.0186977	-0.0143888	1	-0.687417	0.00266789
Glyma.01G128000	ND	ND	ND	ND	9.55227	0.0247179
Glyma.01G128100	-1.22307	0.0214999	0.298453	0.951693	-1.94722	0.00050571
Glyma.01G128200	-0.370594	0.200011	0.297769	0.452675	-0.101806	0.873117
Glyma.01G128300	1.27842	0.986171	-1.20371	1	5.66191	0.0676456
Glyma.01G128500	-0.0928052	0.940291	0.0235962	1	0.510423	0.0099598
Glyma.01G128700	-0.0643517	0.974485	0.308779	0.406836	0.129998	0.597471
Glyma.01G129000	-2.38554	5.68019e-10	0.478879	0.696333	-1.4945	7.28598e-06
Glyma.01G129100	-1.70651	3.00052e-12	0.210286	0.951693	-1.30178	1.37791e-06
Glyma.01G129200	0.526484	1	0.468475	1	1.81639	0.61598
Glyma.01G129300	2.72275	0.722464	ND	ND	ND	ND
Glyma.01G129400	0.617187	0.279332	0.151932	0.806879	0.778794	7.45409e-06
Glyma.01G129600	1.36209	0.455394	-0.684643	0.941468	-2.15194	0.331523
Glyma.01G129700	-1.20614	0.0011039	0.0769282	1	0.632716	0.0785989
Glyma.01G130400	-0.105716	1	-0.870079	0.271448	-3.48017	2.04025e-07
Glyma.01G130500	-1.4939	0.000195697	1.53316	0.113092	0.462183	0.109775
Glyma.01G130800	1.73604	0.039447	2.67371	0.0531055	3.67991	1.58267e-15
Glyma.01G131100	2.48213	0.736127	-0.322864	0.937033	0.385374	0.556616
Glyma.01G131200	0.869152	0.709661	1.1124	0.490993	0.363164	0.897494
Glyma.01G131300	-0.0120223	1	-0.0299939	1	-0.588391	0.0127372
Glyma.01G131400	ND	ND	-0.394363	1	3.45696	0.478634
Glyma.01G131500	0.851199	1.23884e-05	-0.171391	0.775123	0.304255	0.180131
Glyma.01G131800	-0.776453	0.00130623	0.0539051	0.990386	-0.761015	9.4712e-05
Glyma.01G131900	1.46992	2.45866e-05	0.399901	0.621334	-0.0253287	1
Glyma.01G132000	0.0162875	1	0.540189	0.035541	-0.489513	0.0186242
Glyma.01G132100	-0.0122222	1	0.508872	0.0993293	-0.393623	0.128295
Glyma.01G132200	0.0442817	1	0.564115	0.882391	-3.03859	0.097412
Glyma.01G132300	-0.0516865	1	0.0653292	0.974332	0.339634	0.125368
Glyma.01G132400	0.0589278	0.985589	0.265091	0.510102	0.266364	0.191511
Glyma.01G132500	1.41678	1	1.41714	1	ND	ND
Glyma.01G132700	-0.210181	0.96983	-0.481687	0.719821	-0.692191	0.286908
Glyma.01G132800	0.161871	0.961095	-0.0740789	1	0.722054	0.0650569
Glyma.01G133000	0.370274	0.364036	0.263971	0.635676	0.420773	0.110196
Glyma.01G133100	-1.39961	0.681092	-0.568072	0.930549	-1.71267	0.394167
Glyma.01G133200	0.284215	0.991372	-0.0487319	1	-0.396219	0.845847
Glyma.01G133300	-0.374096	0.305313	0.0689028	0.98883	0.103054	0.674181
Glyma.01G133400	-0.208077	0.710104	-0.566473	0.215671	-0.663438	0.0180544
Glyma.01G133500	-0.137422	1	-0.74779	0.985409	3.28062	1.71641e-05
Glyma.01G133900	0.0834115	0.985589	-0.986652	0.0195657	-2.83237	7.71721e-10
Glyma.01G134200	0.38186	0.661221	0.665542	0.22977	1.11042	0.000909361
Glyma.01G134300	-0.0421931	1	-1.02754	0.278082	-0.650668	0.437267
Glyma.01G134400	-0.0651454	0.985589	0.0834005	0.951693	-0.0156495	1
Glyma.01G134600	3.16327	5.20494e-28	0.782962	0.431625	1.6276	8.54896e-05
Glyma.01G134700	0.362816	1	-1.26649	1	-1.30101	0.991546
Glyma.01G135200	3.54161	1.49376e-28	0.61071	0.491336	0.999878	0.12175
Glyma.01G135400	-0.0733787	1	-0.122291	1	-1.84282	0.164272
Glyma.01G135500	-0.191462	0.878241	-0.277051	0.739589	-0.131715	0.789117
Glyma.01G135600	-0.283284	0.956522	ND	ND	-0.819899	0.310329
Glyma.01G135700	-0.347794	1	-0.120922	1	-1.05386	0.754936
Glyma.01G135800	-0.570208	0.364898	-0.111501	0.985138	-0.490931	0.229461
Glyma.01G135900	0.474262	0.0906257	0.114157	0.918391	0.447484	0.0425923
Glyma.01G136000	-0.359072	0.208746	-0.137254	0.862334	0.132555	0.599468
Glyma.01G136100	0.178126	0.70954	-0.0868261	0.943647	0.291266	0.166482
Glyma.01G136200	0.0250516	1	0.722564	0.696333	2.17532	0.00016915
Glyma.01G136300	-0.0707288	0.985589	0.29649	0.391374	-0.260652	0.226095
Glyma.01G136400	-0.40131	0.590781	-0.567206	0.358062	-2.89708	5.13317e-10
Glyma.01G136500	0.120473	0.896808	0.311577	0.489994	0.0575385	0.903782
Glyma.01G136600	0.485321	1	-0.455133	1	-0.683031	0.895973
Glyma.01G137000	-0.494656	0.235309	-0.60419	0.154476	-1.61966	6.96443e-08
Glyma.01G137300	0.0309164	1	0.0521366	1	-0.161485	0.571363
Glyma.01G137500	-0.46102	0.109797	0.46001	0.416328	-0.0588886	0.917769
Glyma.01G137600	-1.25221	0.000146135	-0.23522	0.769119	-0.487106	0.10948
Glyma.01G137700	-0.850237	1.01362e-05	0.0516567	0.994523	-2.73812	1.80975e-24
Glyma.01G137900	-3.1266	0.599794	1.51734	0.455601	1.37602	0.324154
Glyma.01G138300	0.0947631	0.933626	-0.198599	0.692549	0.20128	0.438312
Glyma.01G138400	-1.47842	0.763494	-0.0424454	1	-0.453066	0.948519
Glyma.01G138600	-0.689075	0.726289	-1.85607	0.0797167	-4.7812	3.93739e-05
Glyma.01G138800	-0.0203997	1	0.152665	0.81231	0.45505	0.0177211
Glyma.01G139000	-0.19724	0.721112	-0.302901	0.504524	-0.241611	0.297316
Glyma.01G139100	-0.0275054	1	0.499191	0.536159	0.71754	0.0668328
Glyma.01G139500	-0.0589748	0.994391	-0.626081	0.0141439	-1.8995	2.70702e-25
Glyma.01G139600	0.254049	0.431562	ND	ND	-0.66374	9.96493e-05
Glyma.01G139700	0.112575	0.947623	-0.146293	0.849275	0.108753	0.909022
Glyma.01G139900	1.27196	0.229227	0.82153	0.643928	1.56072	0.0410963
Glyma.01G140000	0.191936	0.759421	0.221022	0.721101	0.331105	0.206567
Glyma.01G140100	0.269877	1	-0.344082	0.981447	-0.540742	0.737415
Glyma.01G140200	ND	ND	ND	ND	0.247827	0.295575
Glyma.01G140500	1.04805	1	1.50038	1	1.14977	1
Glyma.01G140600	0.163274	0.75123	-0.0545992	1	-0.474735	0.0193651
Glyma.01G140900	0.0669493	1	0.214372	0.954284	0.984839	0.0430339
Glyma.01G141100	-3.4584	3.36614e-16	0.813668	0.00953378	0.103072	0.845193
Glyma.01G141900	2.164	0.0765432	1.82176	0.524186	1.57228	0.0014207
Glyma.01G142300	0.0888383	0.929858	0.21298	0.667797	0.148176	0.5371
Glyma.01G142700	ND	ND	0.224949	0.651682	0.606821	0.00141484
Glyma.01G142800	-0.52249	0.0988456	-0.158077	0.874512	-0.47522	0.0530516
Glyma.01G142900	-1.4296	0.588214	-0.669885	0.888106	-0.715882	0.67932
Glyma.01G143000	1.47144	0.944263	0.373907	1	3.06059	0.5247
Glyma.01G143100	0.317453	0.267446	-0.0753976	0.965098	0.121583	0.617659
Glyma.01G143200	0.960978	0.644882	-0.363006	1	-0.223204	0.975415
Glyma.01G143300	-0.732701	1	0.467086	1	1.09967	0.762281
Glyma.01G143500	-2.10324	0.181454	-1.11899	0.57957	-2.31713	0.084427
Glyma.01G143700	0.0594972	0.992281	0.0901709	0.951425	0.0824043	0.747786
Glyma.01G143800	1.23108	0.0457003	0.399836	0.8776	-0.80167	0.378315
Glyma.01G143900	0.309189	0.698053	0.139759	0.945884	-0.505046	0.235411
Glyma.01G144200	0.0940692	0.91082	-0.0801444	0.967601	-0.474934	0.0182151
Glyma.01G144300	-0.441678	0.691179	-0.21978	0.880672	1.20167	5.69423e-07
Glyma.01G144400	-0.504432	0.0491223	-0.0193855	1	-1.15081	8.1423e-08
Glyma.01G144500	0.700048	0.00967408	-0.171071	0.852843	-0.0288326	0.98164
Glyma.01G144700	-0.92277	0.735069	1.00804	0.0310973	4.14404	0.000223012
Glyma.01G144800	0.0764333	0.965752	0.0254324	1	0.622182	0.00129447
Glyma.01G144900	0.0882522	0.998258	0.412505	0.438528	0.930374	0.00064782
Glyma.01G145000	-0.118717	0.890916	-0.481612	0.16856	-0.692837	0.00249331
Glyma.01G145200	-0.343947	0.525355	0.168943	0.8591	1.1219	2.19049e-06
Glyma.01G145300	ND	ND	-0.167366	0.847226	0.238723	0.41101
Glyma.01G145400	0.528422	0.065881	0.390165	0.329581	0.925628	9.4885e-06
Glyma.01G145500	0.215561	1	0.0311885	1	-3.02288	0.203761
Glyma.01G145600	-0.787221	0.00794857	-0.431757	0.313276	-1.30463	3.62029e-07
Glyma.01G145900	-0.0495591	1	ND	ND	ND	ND
Glyma.01G146000	-1.06821	0.010845	-1.1525	0.00481082	-5.50201	1.26307e-27
Glyma.01G146100	-0.0955228	0.917404	0.153443	0.811103	0.394475	0.037698
Glyma.01G146200	1.7689	0.962419	3.04371	0.478521	1.97615	0.804257
Glyma.01G146300	0.0881359	1	-0.583486	0.565518	-0.430473	0.504076
Glyma.01G146400	-0.121475	0.86167	0.125587	0.850713	0.462355	0.00960654
Glyma.01G146500	-0.575665	0.0842992	-0.158098	0.77737	-1.93497	3.08824e-11
Glyma.01G146600	0.245315	0.510516	0.156457	0.821264	0.378343	0.0607046
Glyma.01G146900	-0.00915414	1	-0.070192	1	0.305691	0.374534
Glyma.01G147000	0.24474	0.734594	0.249879	0.774007	0.280925	0.477386
Glyma.01G147400	0.27782	0.880851	0.194809	0.881778	1.17348	3.40895e-05
Glyma.01G147500	0.550406	0.216393	-0.015987	1	1.02235	0.000350961
Glyma.01G147600	-0.471619	0.264231	-0.0777029	0.989975	-0.153683	0.666995
Glyma.01G147700	-0.0567641	1	0.2668	0.763509	1.24371	4.87639e-06
Glyma.01G147800	0.0683269	0.969122	0.258582	0.527058	0.542372	0.00322954
Glyma.01G147900	0.214534	0.801811	0.124389	0.951693	0.601741	0.0432891
Glyma.01G148000	0.206554	0.952307	0.667557	0.3479	0.845176	0.0727132
Glyma.01G148100	0.143551	0.822954	0.0689712	0.983649	0.108018	0.707006
Glyma.01G148300	0.196126	0.676578	-0.0464136	1	-0.282932	0.245036
Glyma.01G148400	-0.818307	0.527431	-1.3987	0.156219	-2.18104	0.00556405
Glyma.01G148500	-0.043888	1	0.111586	0.894457	0.657508	0.000182086
Glyma.01G148600	-0.262114	0.565195	-0.462269	0.210554	-0.58481	0.0124055
Glyma.01G148700	-0.104127	0.917894	-0.138624	0.832559	-0.172976	0.463547
Glyma.01G148800	0.0754923	1	0.169868	0.929662	2.49819	4.20977e-06
Glyma.01G148900	0.27275	0.75616	-0.0167943	1	-0.615188	0.134626
Glyma.01G149000	0.0976155	0.901837	0.129259	0.844461	0.0701158	0.78408
Glyma.01G149100	0.225215	0.576628	0.129093	0.866748	-0.173805	0.517914
Glyma.01G149200	0.454324	1	0.124955	1	1.66223	0.578852
Glyma.01G149300	-0.301789	0.28845	-0.139829	0.810193	-0.546749	0.00181274
Glyma.01G149400	ND	ND	-0.0319802	1	-0.0964456	0.694188
Glyma.01G149500	-0.848143	0.000520851	0.302756	0.479921	-0.87846	0.0379597
Glyma.01G149700	-0.0576643	0.982733	-0.260696	0.528517	-0.689315	0.000316773
Glyma.01G149800	0.108727	0.90495	0.10316	0.924577	-0.51015	0.0281395
Glyma.01G149900	0.0766529	0.975119	0.132528	0.893861	0.499409	0.030666
Glyma.01G150000	0.526581	0.342366	0.752148	0.0531728	-0.547742	0.191413
Glyma.01G150100	-1.16543	0.527764	-0.982986	0.63409	-2.80374	0.0195905
Glyma.01G150200	-0.071077	0.979757	0.095013	0.932571	0.395539	0.0421675
Glyma.01G150300	0.184979	0.84067	0.393941	0.439412	-0.730171	0.0258634
Glyma.01G150400	0.0589621	0.985984	0.136488	0.83487	0.527512	0.00378958
Glyma.01G150500	0.160755	0.784781	-0.116796	0.915296	-0.124826	0.737571
Glyma.01G150600	-0.131212	0.864835	0.105371	0.913726	0.260724	0.277441
Glyma.01G150700	-0.283154	0.364884	-0.0880846	0.947164	-0.333666	0.101315
Glyma.01G150800	0.048122	0.996499	0.329873	0.407118	1.06423	2.46268e-08
Glyma.01G150900	0.261622	0.819694	0.461436	0.520982	0.995187	0.00465373
Glyma.01G151000	0.505048	0.849119	0.645372	0.761666	1.74618	0.00758567
Glyma.01G151100	0.445722	0.149783	0.151111	0.96921	-0.137655	0.787574
Glyma.01G151200	-1.19359	0.000345858	-1.16281	0.00720108	-3.27314	3.61545e-13
Glyma.01G151300	-0.401049	1	-0.891481	0.985409	-3.80731	0.30834
Glyma.01G151500	0.172034	0.864332	0.281991	0.695522	1.01711	0.000116677
Glyma.01G151600	ND	ND	-0.075479	0.975137	-0.078343	0.735129
Glyma.01G151700	-0.101816	0.944898	-0.144347	0.867281	-0.563269	0.0110743
Glyma.01G152000	ND	ND	0.707093	1	0.200331	1
Glyma.01G152100	-0.623063	0.0230424	0.0932417	0.93807	1.08804	1.73595e-08
Glyma.01G152300	3.20077	0.0369432	1.46347	0.831854	2.70938	0.0928383
Glyma.01G152400	0.379841	0.324687	0.802694	0.00574948	1.11402	8.81324e-05
Glyma.01G152500	0.595289	0.569493	-1.16092	0.224222	-0.900686	0.245573
Glyma.01G152600	ND	ND	-0.0145751	1	-0.773015	0.113304
Glyma.01G152700	1.41204	0.00191738	-0.081616	1	1.72521	7.63386e-06
Glyma.01G152800	-3.72806	0.0663481	-0.945803	0.706274	-2.84489	0.0569001
Glyma.01G152900	0.318109	0.930444	-0.163141	1	-0.904286	0.328668
Glyma.01G153000	-0.09942	0.974149	-0.156314	0.839775	-1.95681	3.71683e-13
Glyma.01G153100	0.00837416	1	-0.221989	0.815409	-0.548816	0.110375
Glyma.01G153200	0.327459	0.24526	-0.314704	0.407563	-0.927969	5.98115e-07
Glyma.01G153300	0.219396	0.990235	0.495809	0.804442	-0.0138847	1
Glyma.01G153400	2.4493	0.795304	0.707093	1	1.18445	1
Glyma.01G153600	-0.13018	0.879067	-0.289155	0.603533	-0.865785	9.08354e-05
Glyma.01G153700	-0.538334	0.926068	0.0253368	1	-0.23237	0.981123
Glyma.01G153900	1.43693	0.92831	1.16919	0.984507	1.01662	0.939733
Glyma.01G154000	-0.344503	0.668322	0.378305	0.553207	1.23224	8.5835e-06
Glyma.01G154100	0.36203	0.240288	0.242196	0.649294	0.704399	0.000310495
Glyma.01G154200	-0.233765	0.585033	-0.370502	0.299384	0.0520656	0.915425
Glyma.01G154300	0.209778	0.588858	0.306492	0.400172	1.17954	8.22483e-12
Glyma.01G154400	-0.101141	0.994581	0.326078	0.660527	1.43641	6.01403e-08
Glyma.01G154500	0.107052	0.962156	0.515722	0.192528	0.410998	0.161643
Glyma.01G154600	0.22685	0.613377	ND	ND	0.120132	0.694657
Glyma.01G154700	-0.0317828	1	-0.0456662	1	-0.484713	0.0311065
Glyma.01G154900	0.778882	0.00298677	1.56918	4.86856e-11	2.19163	2.13513e-29
Glyma.01G155000	0.639679	0.44458	0.339587	0.827543	1.57722	9.05547e-05
Glyma.01G155100	-0.221229	1	-0.197314	1	-0.32762	1
Glyma.01G155200	0.124913	0.884482	0.0716038	0.982877	-0.120312	0.687886
Glyma.01G155300	-0.177824	0.719067	0.122198	0.884145	-0.161493	0.596424
Glyma.01G155400	-0.259857	0.686194	-0.303488	0.615174	0.217506	0.491473
Glyma.01G155500	ND	ND	-0.145921	1	1.64724	0.8953
Glyma.01G155600	-1.25926	2.81055e-10	-0.311775	0.37558	-0.90673	8.84557e-07
Glyma.01G155800	0.0880733	0.990194	0.322327	0.531488	1.09357	1.84119e-06
Glyma.01G155900	-0.0428806	1	0.0435844	1	-1.18258	1.75759e-07
Glyma.01G156000	-0.0802092	0.95546	-0.0590388	1	0.470132	0.0255298
Glyma.01G156200	-0.403313	0.131184	-0.248902	0.561572	0.422751	0.0272892
Glyma.01G156400	-0.0706429	0.978981	0.0403752	1	0.460821	0.0256794
Glyma.01G156500	-0.681559	0.0240294	0.0296514	1	0.411817	0.0566528
Glyma.01G156600	-0.193311	0.626878	-0.502825	0.0607837	-0.972995	4.36959e-08
Glyma.01G156700	-0.219427	0.560048	-0.782778	0.00111091	-0.820346	0.000278875
Glyma.01G156800	0.275257	0.584423	0.776962	0.00907759	0.774627	0.0249671
Glyma.01G156900	ND	ND	ND	ND	3.83748	0.483525
Glyma.01G157000	0.0185592	1	-0.125259	0.856942	-0.366699	0.221872
Glyma.01G157100	0.306433	0.736434	0.253206	0.845414	0.331519	0.438657
Glyma.01G157300	1.89968	6.92364e-11	0.0526056	1	-0.295937	0.279881
Glyma.01G157400	1.66201	0.005415	0.278648	0.652322	1.87947	1.63082e-12
Glyma.01G157500	-0.437368	0.0860005	0.2089	0.669989	-0.125303	0.61941
Glyma.01G157600	-0.0814488	0.972151	-0.605783	0.0533723	-1.37403	2.24198e-09
Glyma.01G157700	1.76891	9.19984e-06	0.357987	0.887303	0.146455	0.972919
Glyma.01G157800	0.181419	0.689649	0.169521	0.793584	0.31198	0.151819
Glyma.01G157900	0.116438	0.843596	0.448647	0.11756	0.736943	3.8859e-05
Glyma.01G158000	0.451631	0.789575	0.163812	0.987145	-0.326607	0.763157
Glyma.01G158100	-0.021789	1	0.125502	0.988654	0.141273	0.857454
Glyma.01G158200	0.0988887	0.899242	0.10687	0.898786	0.225506	0.294764
Glyma.01G158300	ND	ND	0.212991	0.696333	0.485049	0.0196644
Glyma.01G158400	-0.071942	0.965217	0.0118726	1	0.336991	0.11544
Glyma.01G158500	0.0626673	0.985589	-0.28052	0.491634	0.170373	0.499806
Glyma.01G158600	-0.0334275	1	0.0218541	1	0.179452	0.427902
Glyma.01G158700	0.136839	1	-0.920148	0.496119	0.489807	0.532073
Glyma.01G158800	-0.140455	0.898774	0.337887	0.409829	0.389976	0.099581
Glyma.01G158900	ND	ND	ND	ND	-0.301688	1
Glyma.01G159000	ND	ND	-0.112071	0.90445	-0.423844	0.0420639
Glyma.01G159100	0.725745	0.172575	0.212634	0.961776	0.479664	0.301342
Glyma.01G159200	0.432399	0.574634	-0.231673	0.882679	1.12031	0.00145066
Glyma.01G159400	-0.206516	0.602581	-0.39292	0.196501	-1.18735	1.145e-11
Glyma.01G159500	-0.0322889	1	-0.105035	0.898574	-0.415458	0.0229016
Glyma.01G159600	0.390122	0.39682	-0.362458	0.55331	0.238543	0.523154
Glyma.01G159700	-0.269545	0.437835	-0.454393	0.117039	-1.87625	3.27434e-24
Glyma.01G159800	-0.523334	0.0651663	0.033579	1	-0.231331	0.213223
Glyma.01G159900	0.0830386	0.945161	-0.0740208	0.967305	0.060988	0.820663
Glyma.01G160000	0.900701	0.628994	0.431166	0.927947	2.97437	0.000127922
Glyma.01G160200	0.861949	1	ND	ND	-1.07752	1
Glyma.01G160300	-0.0444228	1	-0.635742	0.063946	-1.57432	1.32532e-06
Glyma.01G160400	0.0466142	1	-0.228713	0.989975	-5.07027	0.000648897
Glyma.01G160500	0.870404	0.744407	-0.414556	0.985409	-3.87975	0.0558471
Glyma.01G160700	0.818036	0.358673	-1.60238	0.192143	-3.15579	0.00257707
Glyma.01G160800	-0.579969	0.555169	-1.68207	0.0246807	-4.92159	6.18519e-08
Glyma.01G160900	0.614756	0.936074	-0.3233	1	ND	ND
Glyma.01G161100	-1.65729	5.35021e-05	0.22321	0.874606	-0.512339	0.206034
Glyma.01G161200	0.290871	0.418009	0.383939	0.275501	0.630862	0.00190918
Glyma.01G161300	0.579991	0.681268	0.389198	0.851816	0.955348	0.126131
Glyma.01G161400	0.465495	0.216449	0.126599	0.905148	0.496144	0.0693765
Glyma.01G161500	0.946628	0.038827	0.401067	0.66123	0.877015	0.0234519
Glyma.01G161600	-0.326245	0.288431	0.0536131	0.982792	-0.123068	0.646996
Glyma.01G161700	-0.138869	0.892187	-0.0463081	1	-0.434291	0.192563
Glyma.01G161800	0.0165612	1	0.224248	0.670891	0.965072	4.21727e-07
Glyma.01G161900	0.183735	0.747304	0.127944	0.882181	0.678499	0.000915002
Glyma.01G162000	-0.192356	0.659966	-0.0593364	1	-0.143325	0.554347
Glyma.01G162100	-0.124058	0.850786	0.0312506	1	0.124726	0.587702
Glyma.01G162200	0.140683	0.798632	0.319749	0.350228	-0.0290871	0.98164
Glyma.01G162300	-0.558066	0.0644352	-0.0587532	0.994819	-0.118839	0.747915
Glyma.01G162400	ND	ND	-2.27384	0.884328	-1.72828	0.780136
Glyma.01G162500	-1.17321	3.74569e-06	0.56594	0.0279123	0.807405	3.64234e-06
Glyma.01G162600	-1.61896	0.0639789	-0.0153835	1	-1.5161	0.0406992
Glyma.01G162700	-0.145244	0.774847	-0.462265	0.0897382	-1.10196	9.59823e-11
Glyma.01G162800	ND	ND	-0.260282	0.476153	-0.576576	0.000541406
Glyma.01G162900	-0.305347	0.510867	0.238547	0.846055	0.324657	0.325314
Glyma.01G163000	0.233458	0.483423	0.358924	0.253612	-0.174191	0.476977
Glyma.01G163100	-0.265564	0.842746	0.686825	0.0614618	-0.639702	0.00796951
Glyma.01G163200	0.288804	0.625641	-0.0579437	1	0.437963	0.11128
Glyma.01G163300	0.0362096	1	0.100785	0.918119	-0.185365	0.439729
Glyma.01G163600	-0.476281	0.816469	0.124373	1	-0.676137	0.471268
Glyma.01G163700	-0.0818958	1	0.104424	0.994228	0.644687	0.073544
Glyma.01G163800	0.184688	0.779281	-0.158952	0.850402	0.14439	0.67659
Glyma.01G163900	0.130403	0.807491	-0.0516243	1	0.310158	0.10315
Glyma.01G164000	-0.0342847	1	-0.115834	0.904842	-0.530803	0.00812166
Glyma.01G164100	-0.0377969	1	-0.0839613	0.951693	-0.198339	0.355682
Glyma.01G164200	-0.179674	0.706118	-0.111953	0.907485	0.247112	0.261799
Glyma.01G164300	0.19769	0.625137	-0.0343272	1	-0.402239	0.0252881
Glyma.01G164400	-0.0278255	1	-0.00508742	1	-0.0709411	0.93367
Glyma.01G164500	-0.191603	0.861025	-0.755054	0.065069	-1.32725	0.00115571
Glyma.01G164600	-0.411923	0.448683	-0.433976	0.428611	-1.33123	4.75233e-05
Glyma.01G164700	0.109736	0.991372	0.0387159	1	0.56484	0.106545
Glyma.01G164800	0.516172	0.037864	0.231027	0.742862	-0.465877	0.0418882
Glyma.01G164900	-0.0195993	1	0.323482	0.359995	0.061501	0.870199
Glyma.01G165000	0.0792568	0.983344	0.312598	0.804995	0.770633	0.00190493
Glyma.01G165100	0.153301	0.741823	-0.19962	0.696333	-0.174742	0.443361
Glyma.01G165200	-0.611123	0.197557	-1.2515	0.00230259	-3.9781	5.78797e-20
Glyma.01G165300	0.923235	0.44851	0.817937	0.0171037	1.57736	5.91161e-11
Glyma.01G165400	0.547407	0.0302138	0.180412	0.738399	0.0533771	0.98164
Glyma.01G165500	0.245812	0.969535	0.535394	0.681271	1.20912	0.0273764
Glyma.01G165600	ND	ND	0.692684	0.0629829	2.09474	1.8876e-09
Glyma.01G165900	-1.12856	0.000128252	0.389942	0.456899	-0.637793	0.0192643
Glyma.01G166000	0.182415	0.754889	0.33272	0.629251	1.55933	4.05635e-18
Glyma.01G166100	-0.903394	0.315183	-0.291407	0.90373	-1.6735	0.032093
Glyma.01G166300	-0.248566	0.752228	-0.330582	0.632459	-1.4395	0.000634244
Glyma.01G166400	0.164124	0.715614	0.210001	0.659869	-0.0862723	0.806924
Glyma.01G166500	0.216136	0.903188	0.0429557	1	-1.63177	0.000572945
Glyma.01G166600	-0.267054	0.60106	-0.0947695	0.95746	-0.0952566	0.818224
Glyma.01G166700	0.117731	0.944898	0.176519	0.830959	0.646661	0.0124196
Glyma.01G166900	-0.867408	0.269321	-0.578984	0.563656	-0.393492	0.835978
Glyma.01G167100	1.20688	1	ND	ND	0.0622792	1
Glyma.01G167200	-0.302463	0.679955	0.423678	0.405092	0.957079	0.00566328
Glyma.01G167300	-0.0888531	0.914607	-0.703858	0.00282594	-0.549573	0.00175434
Glyma.01G167400	-0.117053	1	-0.761683	0.93925	-0.196035	0.933051
Glyma.01G167500	-0.446624	0.0521574	-0.494148	0.0591353	-1.86122	5.42094e-20
Glyma.01G167600	0.039887	1	-0.0972191	0.945884	-0.136237	0.613437
Glyma.01G167700	-0.50018	0.566187	0.541339	0.378277	2.1155	3.51908e-40
Glyma.01G167900	0.59696	0.109448	0.528122	0.223709	ND	ND
Glyma.01G168000	0.366396	0.226925	-0.238998	0.638973	0.336564	0.146782
Glyma.01G168100	-0.50552	0.0716291	-0.425011	0.213268	-1.01582	1.46575e-06
Glyma.01G168200	0.0683642	0.961564	0.319503	0.391725	-1.27297	2.26838e-10
Glyma.01G168300	0.418509	0.777651	0.3905	0.800702	0.68482	0.216499
Glyma.01G168400	-0.0498577	1	2.71547	1.31247e-08	2.04144	0.000111584
Glyma.01G168500	-0.231098	0.657329	-0.0457216	1	-0.150769	0.640656
Glyma.01G168600	-0.0838996	0.94785	0.0441117	0.99276	-0.41608	0.0377272
Glyma.01G168900	0.0551914	1	0.107784	0.928183	-0.301674	0.319647
Glyma.01G169000	0.0919726	1	0.0655983	1	-0.743659	0.0448999
Glyma.01G169100	-0.108515	0.894312	0.111864	0.898947	-0.227354	0.320224
Glyma.01G169200	0.287097	0.777871	0.728306	0.141137	1.61159	0.0495683
Glyma.01G169300	1.56868	1	1.95266	0.951693	3.06681	0.359636
Glyma.01G169400	-0.0696598	0.994893	0.696972	0.0196402	0.947985	1.40365e-05
Glyma.01G169500	-0.340272	0.624724	-0.111987	0.985409	-1.17958	0.000561361
Glyma.01G169600	-1.38423	1	3.42896	0.0478642	1.73374	0.613366
Glyma.01G169700	-0.0107305	1	0.131362	0.864343	ND	ND
Glyma.01G169800	0.508594	0.056341	-0.29683	0.494918	-0.598515	0.00668788
Glyma.01G169900	0.0649777	0.991372	-0.314917	0.623712	-0.356852	0.287236
Glyma.01G170100	0.0100458	1	0.0553642	1	0.331063	0.32879
Glyma.01G170200	-0.680813	0.00136383	-0.224734	0.622168	-1.01808	5.22574e-09
Glyma.01G170300	-0.259988	0.705918	0.332743	0.556146	3.00646	3.48248e-12
Glyma.01G170400	0.0055129	1	0.207784	0.717588	0.415989	0.0654054
Glyma.01G170500	-0.0539576	1	-0.0974028	1	-2.51297	0.00435976
Glyma.01G170600	0.106076	0.877243	-0.0314104	1	0.0971434	0.716389
Glyma.01G170700	0.854561	0.0409289	1.44475	9.12033e-05	3.57501	4.81172e-55
Glyma.01G170800	0.137308	1	0.33989	1	-0.812961	0.724074
Glyma.01G170900	0.0573586	0.997065	0.15635	0.850918	0.180819	0.605438
Glyma.01G171000	-0.301027	0.444005	0.246794	0.653888	-0.164872	0.604866
Glyma.01G171100	0.383229	0.109171	0.137064	0.900146	-1.36682	3.36879e-14
Glyma.01G171200	2.66786	0.10556	1.25773	0.820717	3.86217	0.318313
Glyma.01G171300	0.141262	0.829848	-0.455327	0.25085	0.0128954	1
Glyma.01G171400	1.6202	4.78154e-17	0.325123	0.715302	0.152527	0.588464
Glyma.01G171600	-4.07249	5.88171e-26	0.0977442	1	-2.68092	8.2931e-18
Glyma.01G171700	-0.982997	0.94535	-0.95237	0.927414	1.35178	0.418257
Glyma.01G171800	-0.190143	0.896345	-0.033322	1	-0.132823	0.82434
Glyma.01G171900	1.066	1.48317e-07	0.738801	0.109465	0.37738	0.12009
Glyma.01G172000	0.377304	0.339581	0.150099	0.886729	0.338437	0.216941
Glyma.01G172100	-2.35561	3.33028e-11	ND	ND	-1.05529	0.000311345
Glyma.01G172200	ND	ND	0.355739	0.29712	0.821476	8.0274e-05
Glyma.01G172300	0.03365	1	-0.394855	0.250863	-0.118	0.627035
Glyma.01G172400	-0.0161875	1	0.150071	0.843895	0.796091	1.82383e-05
Glyma.01G172500	-2.18808	0.753425	0.257901	1	-0.124021	1
Glyma.01G172600	-0.301252	0.275872	-0.134281	0.828453	-1.07457	7.76008e-11
Glyma.01G172700	0.395067	0.0975749	-0.447234	0.106602	-6.46769	4.71627e-35
Glyma.01G172800	-1.04956	1	ND	ND	ND	ND
Glyma.01G172900	0.249371	0.645762	0.117303	0.92136	-0.573466	0.0224576
Glyma.01G173000	-0.391373	0.183536	-0.0912712	0.941435	-0.254167	0.277589
Glyma.01G173100	0.308501	0.991372	-0.0207745	1	-0.900781	0.595484
Glyma.01G173200	0.205274	1	-0.50114	0.985409	-1.4915	0.475415
Glyma.01G173300	0.05452	0.999884	-0.311111	0.471649	-0.0512994	0.902909
Glyma.01G173400	-0.159686	0.779178	0.217252	0.697247	-0.11398	0.740641
Glyma.01G173500	0.114469	0.931617	-0.322218	0.546597	-2.93943	7.87255e-24
Glyma.01G173600	0.128506	0.928182	0.616611	0.0290382	-0.78523	0.000790656
Glyma.01G173700	0.515151	0.0366518	0.278938	0.491818	0.549028	0.00534009
Glyma.01G173800	-1.39995	7.47226e-07	0.693607	0.0930784	0.409861	0.109664
Glyma.01G174000	-0.142046	0.895209	-0.430613	0.195881	0.0526904	0.966223
Glyma.01G174100	0.598951	1	-0.181433	1	-1.07196	0.934326
Glyma.01G174700	0.207378	0.639618	-0.330256	0.386261	-0.310595	0.140807
Glyma.01G174800	0.340763	0.747839	-0.259901	0.884122	0.176819	0.765854
Glyma.01G174900	-0.0102893	1	0.246694	0.591676	0.583526	0.00259202
Glyma.01G175000	-0.29095	0.898328	-0.125284	1	-0.64949	0.34603
Glyma.01G175100	0.162832	0.719058	-0.124254	0.85871	0.0948639	0.709712
Glyma.01G175200	-0.62564	0.989224	2.46104	0.000282716	1.77201	0.00417879
Glyma.01G175300	-0.0696726	0.973503	-0.713833	0.00851122	-1.36798	1.99768e-09
Glyma.01G175400	-0.150572	0.908554	0.111253	0.951693	0.537404	0.0661121
Glyma.01G175500	-0.0935347	0.965752	-0.187751	0.80125	-0.572038	0.0193111
Glyma.01G175600	0.199665	0.589064	-0.352966	0.267138	-0.493416	0.00482822
Glyma.01G175700	0.110156	0.856835	ND	ND	0.554138	0.00134498
Glyma.01G175800	-0.765696	0.0227545	-0.0584575	1	-1.40508	2.602e-10
Glyma.01G175900	0.149119	0.807485	0.200685	0.697119	0.675499	0.000414943
Glyma.01G176000	0.208562	0.631643	0.00973541	1	0.144112	0.555579
Glyma.01G176100	1.0139	0.620215	-2.33343	0.391465	-0.724609	0.73222
Glyma.01G176200	0.413655	0.772259	-0.476218	0.774007	-0.0537533	1
Glyma.01G176300	-0.238543	0.683555	-0.362123	0.439457	-0.82232	0.00156093
Glyma.01G176400	-0.0999348	0.952072	-0.387318	0.255381	-0.307674	0.160105
Glyma.01G176600	0.0592564	0.979826	0.315549	0.359162	0.130024	0.565181
Glyma.01G176700	0.465113	0.227391	0.253334	0.693866	0.532969	0.049792
Glyma.01G176800	0.148968	0.751032	-0.447731	0.109708	-0.476878	0.00732624
Glyma.01G176900	0.079814	0.991372	0.0203517	1	0.266834	0.352968
Glyma.01G177000	1.38648	0.833971	-0.318942	1	ND	ND
Glyma.01G177100	0.389776	0.917003	-0.610179	0.803534	-2.33966	0.0245906
Glyma.01G177200	-0.38014	0.176376	0.0294018	1	0.158816	0.497614
Glyma.01G177300	-0.0528531	0.979602	-0.158952	0.804442	-0.0660238	0.777742
Glyma.01G177400	1.17697	7.1251e-05	0.354879	0.576713	0.791268	0.0153444
Glyma.01G177500	0.57789	0.357366	-0.355052	0.558892	-2.27964	3.77699e-07
Glyma.01G177600	-0.186267	0.673748	0.273142	0.477765	0.0153346	0.992931
Glyma.01G177700	0.222273	0.512602	0.275747	0.430183	0.949214	7.10109e-09
Glyma.01G177900	0.184437	0.934028	0.772463	0.0014747	0.0543905	0.892013
Glyma.01G178000	0.161657	0.726278	0.173391	0.762314	0.0890944	0.71581
Glyma.01G178100	-0.239002	0.567388	-0.0140239	1	-0.00826573	1
Glyma.01G178200	-0.265316	0.378441	-0.0644463	0.972383	-0.021808	0.919791
Glyma.01G178300	-0.633876	0.779414	0.944453	0.355897	0.765259	0.20858
Glyma.01G178400	0.222114	0.746578	0.114585	0.93998	0.496206	0.0600016
Glyma.01G178500	0.489205	0.572501	-1.60186	0.0312026	-3.18264	2.5188e-05
Glyma.01G178600	0.0122181	1	0.0406989	1	0.530472	0.00527605
Glyma.01G178700	0.217561	0.688804	0.508236	0.103583	-0.816856	0.000238051
Glyma.01G178800	-0.1178	0.963213	-0.755616	0.0739945	-3.50168	3.29813e-20
Glyma.01G179000	-0.721838	0.00753219	-0.068433	0.973584	-1.62643	7.25804e-17
Glyma.01G179100	0.301056	0.717051	-0.0351398	1	-0.745183	0.00669067
Glyma.01G179200	0.0506645	1	-0.184817	0.998158	0.0381866	1
Glyma.01G179300	-0.133172	0.828219	-0.650679	0.00928657	-2.50237	2.64367e-40
Glyma.01G179500	-0.501645	0.991372	0.372332	0.996711	0.688501	0.680102
Glyma.01G179600	-0.258292	0.921584	0.559789	0.444452	0.251687	0.685228
Glyma.01G179700	-0.226824	1	-2.50642	0.191845	-1.91991	0.191508
Glyma.01G179800	-0.0479742	0.991372	0.146764	0.836067	0.291244	0.170941
Glyma.01G179900	-0.812512	0.0013546	0.470111	0.0850539	-0.776285	0.00419011
Glyma.01G180000	-0.0408279	1	-0.294559	0.460402	-0.661389	0.00128427
Glyma.01G180100	0.0880708	0.940649	-0.0351126	1	-0.520107	0.00840497
Glyma.01G180200	-0.240283	0.751857	-0.0309018	1	-0.364424	0.198319
Glyma.01G180400	-0.699237	0.0118536	-0.105192	0.947325	-0.718908	0.00258676
Glyma.01G180500	-0.740146	0.374654	0.0115353	1	0.373232	0.511195
Glyma.01G180600	-0.073331	1	0.0534665	1	0.458562	0.549145
Glyma.01G180700	-0.14279	0.924009	0.056961	0.991897	0.43833	0.0526057
Glyma.01G180800	2.06794	0.000225249	2.3544	7.8072e-06	5.04918	1.02739e-30
Glyma.01G180900	-0.682608	0.693456	-1.83492	0.100598	-1.53425	0.0881325
Glyma.01G181000	0.117216	0.943884	-0.330597	0.625883	0.390557	0.417355
Glyma.01G181100	0.926532	0.898774	0.882086	0.757427	0.347518	0.917427
Glyma.01G181200	-0.115088	0.867765	-0.226341	0.611191	-0.0590974	0.816072
Glyma.01G181500	-0.128578	0.851264	-0.35865	0.339515	-0.286511	0.208314
Glyma.01G181600	4.44314	0.000926859	-0.567849	0.84227	-0.262219	0.836435
Glyma.01G181700	-0.355888	0.550708	-0.556781	0.272798	-1.25114	0.000315399
Glyma.01G181800	1.54657	0.0114657	0.420296	0.551328	0.875166	0.00299694
Glyma.01G182000	0.44023	0.0940837	0.398764	0.216206	0.403019	0.0433531
Glyma.01G182100	0.130454	1	0.0344426	1	-1.96366	0.000296986
Glyma.01G182200	2.45509	0.811371	0.663513	0.906721	1.50387	0.166446
Glyma.01G182300	0.191571	0.773063	-0.100975	0.951693	0.468741	0.0546035
Glyma.01G182400	-0.253775	0.70116	0.127463	0.85871	-0.357665	0.203365
Glyma.01G182500	-0.0786914	0.953071	0.205483	0.723976	0.0527056	0.939733
Glyma.01G182600	-0.00911477	1	0.150007	1	2.57699	0.000455639
Glyma.01G182700	0.853689	0.945183	1.57254	0.564309	3.20375	0.000600814
Glyma.01G183000	0.594598	0.0367065	0.111104	0.921778	0.790931	0.000381127
Glyma.01G183100	-0.325637	0.648166	-0.498421	0.522785	-1.71061	0.000219512
Glyma.01G183200	4.08137	3.20853e-06	-2.30032	0.126447	-2.11472	0.0599585
Glyma.01G183300	-0.499586	0.0643127	0.0509587	1	-0.452963	0.216945
Glyma.01G183400	0.115875	0.897812	0.197899	0.825854	-0.216268	0.385052
Glyma.01G183500	-0.390155	0.122194	0.174639	0.74413	0.59333	0.000798748
Glyma.01G183600	0.182187	0.703302	0.0404754	1	0.168037	0.482633
Glyma.01G183700	0.111344	1	-0.935588	0.597148	-0.201381	0.895556
Glyma.01G183800	0.323713	0.456962	0.0558485	1	0.52216	0.0306537
Glyma.01G183900	-1.00382	0.000148446	-0.536662	0.195251	-2.74746	7.73448e-19
Glyma.01G184100	0.34803	1	-0.470467	0.985409	0.107555	1
Glyma.01G184200	-1.11065	0.419209	-0.315037	0.925367	0.504914	0.63613
Glyma.01G184300	-0.382886	0.204927	0.300598	0.460501	-0.890471	1.83708e-05
Glyma.01G184400	0.108688	0.898774	0.139368	0.842587	0.576117	0.00375668
Glyma.01G184500	-0.0363635	1	0.541908	0.155391	0.368959	0.203669
Glyma.01G184600	0.509385	0.788945	-1.42323	0.276457	1.70267	0.365665
Glyma.01G184700	-0.0503659	1	0.12413	0.898842	0.519138	0.0133916
Glyma.01G184800	-2.36437	0.80023	-0.505398	1	-2.48808	0.546864
Glyma.01G184900	-1.62599	0.00652499	-1.96788	0.00359765	-0.981353	0.215574
Glyma.01G185000	-0.839517	0.589477	-1.08302	0.561764	-1.12711	0.223851
Glyma.01G185100	-1.45678	0.27704	-1.4725	0.264849	-0.89155	0.417356
Glyma.01G185200	0.341431	0.343062	0.0453131	1	-0.0736075	0.892481
Glyma.01G185300	0.0640369	0.987991	-0.216832	0.672249	0.415778	0.0533238
Glyma.01G185400	-0.166047	0.998159	1.03277	0.264052	3.2487	6.73008e-39
Glyma.01G185500	-0.524205	0.119889	-0.495169	0.183795	-4.18144	1.43102e-41
Glyma.01G185600	-0.76562	0.00121361	0.731566	0.00407589	2.16428	7.54741e-36
Glyma.01G185700	0.0417449	1	-0.105374	0.933157	-0.159506	0.52489
Glyma.01G185800	0.457358	0.330138	0.301126	0.894843	0.301152	0.458954
Glyma.01G185900	-0.522308	0.014359	0.314836	0.342056	0.301349	0.0983042
Glyma.01G186000	0.0406564	1	-0.0161889	1	0.24375	0.207906
Glyma.01G186100	-0.46416	0.0882705	-0.182753	0.752744	0.272846	0.20096
Glyma.01G186200	3.2625	9.81074e-14	-0.858831	0.113169	-1.70106	5.88164e-05
Glyma.01G186300	1.2444	0.0158229	-0.0398054	1	1.79875	0.000216644
Glyma.01G186400	-0.328119	0.235687	-0.0887587	0.948645	-0.1531	0.514725
Glyma.01G186500	1.90926	0.000102768	0.744106	0.477558	0.99428	0.0991092
Glyma.01G186600	0.463259	0.0313188	0.123308	0.874536	0.220082	0.27403
Glyma.01G186800	-0.339771	0.22343	-0.17655	0.763966	-0.951771	2.56604e-07
Glyma.01G186900	-1.1038	0.459833	0.17611	0.999305	-1.50327	0.130763
Glyma.01G187200	-0.519717	0.194155	-0.30679	0.616526	-0.285804	0.730359
Glyma.01G187300	-0.0911873	0.952328	0.086912	0.940469	0.484275	0.0195109
Glyma.01G187400	-0.0464752	1	-0.420534	0.165037	-1.29817	1.38046e-12
Glyma.01G187500	1.39627	0.843596	1.97312	0.575933	2.11459	0.327209
Glyma.01G187600	-1.03203	0.0887422	-1.81462	0.0027043	-2.42938	6.69756e-06
Glyma.01G187700	-0.156654	0.883133	0.68412	0.00318477	0.70587	0.000585544
Glyma.01G187800	-0.149796	0.943494	0.252785	0.814401	1.22525	2.70784e-08
Glyma.01G187900	0.398984	0.427832	0.294879	0.656997	1.15301	7.73312e-06
Glyma.01G188000	-0.0233157	1	-0.439151	0.15633	-0.886196	5.98744e-06
Glyma.01G188100	0.392236	0.235571	-0.476856	0.200574	-0.128477	0.663252
Glyma.01G188200	0.0538443	0.991372	-0.103786	0.942499	-0.234266	0.434298
Glyma.01G188400	-0.500223	0.0362992	0.155759	0.825008	-0.960129	8.59036e-08
Glyma.01G188500	-0.431869	0.12478	0.227971	0.669989	0.409406	0.215184
Glyma.01G188600	-0.0785214	0.973858	0.129885	0.848507	1.09223	7.48725e-10
Glyma.01G188700	0.0722013	0.980995	-0.197721	0.745125	0.348523	0.125124
Glyma.01G188800	-1.13312	0.22015	-0.0772054	1	-1.70156	0.01402
Glyma.01G188900	-0.0979522	0.928728	0.107823	0.90836	0.180618	0.475221
Glyma.01G189000	0.232724	0.762805	0.913808	0.00195093	-0.036061	0.996369
Glyma.01G189100	-0.390943	0.148453	0.279367	0.482405	-0.0507935	0.840678
Glyma.01G189200	0.256935	0.455384	0.16854	0.759239	-0.724389	0.000147151
Glyma.01G189300	-1.37214	2.36742e-05	-0.248518	0.751721	-2.14351	1.13518e-11
Glyma.01G189400	-0.12377	0.871757	-0.127805	0.879018	-0.273838	0.201846
Glyma.01G189500	-0.419115	0.113534	-0.5756	0.0338378	-1.96885	1.00202e-24
Glyma.01G189600	0.44717	0.157352	0.0248865	1	0.419723	0.0661121
Glyma.01G189700	0.760764	0.189243	0.127509	0.98651	-0.20831	0.787379
Glyma.01G189800	0.170363	0.809515	0.614477	0.0647401	1.75025	8.22215e-17
Glyma.01G189900	-0.689554	0.959816	-0.119342	1	0.933317	0.484563
Glyma.01G190000	-0.667074	0.0100785	-0.76642	0.00362573	-1.64068	1.79529e-15
Glyma.01G190100	-0.0839193	0.957649	-0.118801	0.888986	-0.388497	0.0439767
Glyma.01G190200	-0.143673	1	-2.19961	0.884007	3.61593	0.000215113
Glyma.01G190300	-0.200984	0.640992	0.495702	0.286977	1.95654	1.0808e-30
Glyma.01G190400	-2.66795	0.412672	-0.548147	0.985409	1.01638	0.391232
Glyma.01G190500	-0.0310245	1	-0.618667	0.100692	-0.604613	0.0371783
Glyma.01G190600	-0.634499	0.153163	0.125112	1	-0.635337	0.268011
Glyma.01G190700	0.577587	0.239094	0.304903	0.505638	0.478456	0.0424215
Glyma.01G190800	0.317998	0.417771	0.275259	0.584343	0.43193	0.07308
Glyma.01G190900	-0.584434	0.0672159	-0.744984	0.0437438	-3.12535	2.63079e-14
Glyma.01G191000	0.373291	1	0.809785	0.917262	1.10971	0.592876
Glyma.01G191100	0.369757	0.190837	0.0437379	0.999178	-0.0912869	0.757838
Glyma.01G191200	-0.454815	0.963213	1.2209	0.316804	2.52753	1.59277e-05
Glyma.01G191300	-0.213757	0.991372	0.324402	0.94765	1.14058	0.0844416
Glyma.01G191400	0.420027	0.833041	0.907657	0.341194	1.82925	0.00047312
Glyma.01G191500	-0.0626791	1	0.373766	0.659441	0.34871	0.384577
Glyma.01G191600	-0.405441	0.42615	0.161181	0.872923	0.539382	0.0394748
Glyma.01G191800	0.361905	0.472487	0.0909851	0.985409	0.0979713	0.887367
Glyma.01G191900	0.0255434	1	0.15569	0.872253	0.0156794	1
Glyma.01G192000	-0.16952	0.739465	0.0302128	1	0.264558	0.186081
Glyma.01G192100	ND	ND	-0.0970935	0.901777	0.422583	0.223576
Glyma.01G192200	0.194672	0.757985	0.263568	0.630434	0.323848	0.243936
Glyma.01G192300	0.681426	0.766235	0.164337	1	-0.517975	0.800913
Glyma.01G192400	-0.385412	0.560048	-1.00298	0.0222344	-2.69817	1.08058e-10
Glyma.01G192500	-0.416018	0.15912	0.00884723	1	-0.550102	0.00851074
Glyma.01G192600	-0.0312341	1	0.548028	0.0518557	1.12182	1.08949e-05
Glyma.01G192700	ND	ND	1.37391	1	2.2221	0.664929
Glyma.01G192800	ND	ND	0.618472	0.936502	2.32632	0.00561394
Glyma.01G192900	0.574662	0.798283	-0.441061	0.943975	0.553445	0.632563
Glyma.01G193000	2.00803	0.00113251	0.425958	0.37263	-1.02817	0.00104224
Glyma.01G193100	-0.300267	0.804935	-0.5562	0.463692	-1.2594	0.0182694
Glyma.01G193200	0.358031	0.230353	0.254207	0.551357	0.591218	0.0035054
Glyma.01G193300	-0.195317	1	ND	ND	ND	ND
Glyma.01G193400	-0.475636	0.39809	-0.767036	0.0525851	-3.74441	1.75376e-23
Glyma.01G193500	-0.347121	0.498629	-0.550193	0.102447	-1.68367	3.78356e-12
Glyma.01G193600	-1.37929	0.18435	0.00558946	1	-1.9638	0.038801
Glyma.01G193700	-0.502647	0.0236268	-0.530883	0.0383214	-1.42367	4.60987e-17
Glyma.01G193800	-0.367497	0.226925	-0.694806	0.00562568	-1.15167	8.60108e-07
Glyma.01G193900	1.0814	0.026455	1.22833	0.00843703	2.78031	1.07893e-20
Glyma.01G194000	0.605423	0.970601	0.254386	1	0.260832	0.98164
Glyma.01G194100	0.160886	0.779117	-0.0333987	1	-0.0423303	0.921655
Glyma.01G194200	-0.113847	0.940649	0.385511	0.296409	-1.04326	0.00219774
Glyma.01G194300	0.373054	0.249904	0.0268126	1	0.0831998	0.827561
Glyma.01G194500	0.74257	0.000187369	-0.239486	0.567646	-1.11483	2.64982e-10
Glyma.01G194600	0.0640255	0.985589	0.293134	0.487256	0.781993	0.000164241
Glyma.01G194700	0.21636	0.718612	-0.11056	0.945884	1.48277	0.0934983
Glyma.01G194800	0.0173692	1	0.199756	0.773041	0.516665	0.0285304
Glyma.01G194900	-0.254666	0.538485	-0.0419926	1	0.507545	0.0956466
Glyma.01G195000	0.540269	0.199627	1.04809	0.00154777	0.547887	0.0932389
Glyma.01G195100	-0.505056	0.636322	-0.474713	0.666417	0.199126	0.815461
Glyma.01G195200	-0.514317	0.0668611	-0.904266	0.000757711	-1.77983	1.51058e-14
Glyma.01G195300	-1.64487	0.000133507	-1.41974	0.00165644	-4.81354	4.61084e-18
Glyma.01G195400	-0.050167	0.991289	0.0392287	1	-0.132951	0.560765
Glyma.01G195500	-0.988785	0.00081531	0.326592	0.521269	0.923935	0.000224755
Glyma.01G195600	-1.13158	0.0213002	0.22973	0.951693	0.887518	0.00749802
Glyma.01G195700	-0.756149	0.504822	0.839179	0.263027	1.68703	0.00914354
Glyma.01G195800	-0.548759	0.829309	0.481117	0.821049	0.883903	0.199937
Glyma.01G195900	-0.0133817	1	0.622638	0.0462526	0.608813	0.0108232
Glyma.01G196000	0.061886	0.994534	0.287636	0.48983	0.0730592	0.820056
Glyma.01G196100	0.673719	0.849119	0.423287	0.9571	1.9992	0.00094331
Glyma.01G196200	0.207363	0.688462	0.134942	0.987647	0.203223	0.493793
Glyma.01G196300	0.659376	0.00389038	ND	ND	0.302141	0.176871
Glyma.01G196400	0.0894251	0.96389	0.731004	0.158522	1.51213	9.46637e-06
Glyma.01G196500	-0.823922	1	-0.224882	1	3.60408	0.00165287
Glyma.01G196600	0.314909	0.275255	0.533132	0.0435922	1.23257	4.5375e-11
Glyma.01G196700	0.811082	0.729619	0.85904	0.697914	-0.0565573	1
Glyma.01G196800	-0.444938	1	0.167368	1	3.49239	0.000573653
Glyma.01G197000	0.155051	1	-0.733355	1	-0.566951	1
Glyma.01G197100	0.346335	0.213474	-0.0636486	0.98883	0.00819979	1
Glyma.01G197200	0.909129	0.775966	0.789768	0.825671	1.3269	0.367846
Glyma.01G197300	0.279503	0.999115	0.790325	0.647356	0.410657	0.822457
Glyma.01G197400	-0.993174	0.369871	-0.792911	0.495959	-2.02917	0.0101404
Glyma.01G197500	-0.0185955	1	-0.0755881	0.974097	-1.9151	2.82964e-21
Glyma.01G197600	0.0517721	1	0.520895	0.1264	0.598452	0.00891157
Glyma.01G197700	0.910988	0.523916	1.48065	0.0986396	2.28787	8.04783e-05
Glyma.01G197800	-0.152894	0.773063	-0.158152	0.786545	-0.944512	2.73268e-07
Glyma.01G197900	-2.10679	2.64273e-08	0.289392	0.891084	-1.47585	0.000270269
Glyma.01G198000	-0.21277	1	ND	ND	ND	ND
Glyma.01G198100	-1.44825	0.00202948	-0.530071	0.792745	-0.81852	0.0400463
Glyma.01G198200	-1.22537	0.13774	-1.13243	0.198383	-0.836487	0.185897
Glyma.01G198400	-0.171849	1	-2.23877	0.321438	-2.01857	0.170808
Glyma.01G198500	0.0972652	0.91767	0.414167	0.207238	1.04852	1.34969e-08
Glyma.01G198600	-0.276088	0.805968	0.0438088	1	0.630522	0.0332677
Glyma.01G198800	-1.86304	1.69554e-05	0.593927	0.0468428	0.376125	0.172594
Glyma.01G198900	-0.393377	0.660932	-0.727029	0.0876848	-0.42168	0.195482
Glyma.01G199000	0.0370449	1	0.0216464	1	0.285414	0.343376
Glyma.01G199100	0.213408	0.617762	-0.0435959	1	0.245796	0.304436
Glyma.01G199200	-0.498314	0.991372	0.494517	0.968918	0.426411	0.898298
Glyma.01G199300	-0.46303	0.673377	-0.337039	0.803788	-0.449165	0.40783
Glyma.01G199600	-0.0131649	1	ND	ND	-0.495002	0.159724
Glyma.01G199700	-0.684723	1	-1.92908	0.973849	-0.72878	0.997423
Glyma.01G199800	-0.223584	0.94169	1.04773	0.144459	0.834986	0.00717571
Glyma.01G199900	-0.192095	0.698287	-0.0789625	0.954468	-0.57822	0.00750416
Glyma.01G200000	-0.114492	0.875463	-0.146771	0.847485	-0.248356	0.329965
Glyma.01G200100	-0.0142536	1	-0.626567	0.294527	-0.652766	0.0229822
Glyma.01G200200	-0.810131	9.00168e-05	0.112063	0.900146	-0.304102	0.127893
Glyma.01G200300	-0.479756	1	0.046371	1	-1.95493	0.65077
Glyma.01G200400	-0.117684	0.99872	0.422683	0.437724	-0.43306	0.367975
Glyma.01G200500	0.655587	0.474921	-0.0618959	0.989366	-0.719831	0.000170229
Glyma.01G200700	-0.208544	0.596307	-0.0258777	1	-0.312306	0.135925
Glyma.01G200800	0.821992	0.0274151	2.01206	6.90492e-05	3.174	9.14276e-08
Glyma.01G200900	0.115322	0.90082	0.0526197	1	0.388563	0.121555
Glyma.01G201000	0.305108	0.475467	-0.0473092	1	0.632209	0.00558645
Glyma.01G201100	0.139589	0.826284	0.0469459	1	0.220459	0.372782
Glyma.01G201200	0.131149	0.889528	-0.076956	0.968918	0.00689574	0.983106
Glyma.01G201300	ND	ND	0.00558311	1	0.0201399	1
Glyma.01G201400	-0.172591	0.898774	-0.130597	0.951693	0.0816919	0.997292
Glyma.01G201600	0.469828	1	-0.113535	1	0.87121	0.823369
Glyma.01G201800	0.0166466	1	-0.395304	0.879615	-0.287807	0.735143
Glyma.01G202000	0.820431	0.00018374	-0.347522	0.35385	-0.156744	0.508224
Glyma.01G202100	-0.23891	1	0.109372	1	0.95518	0.224615
Glyma.01G202200	-0.918207	0.0192706	0.222174	0.940013	-0.150385	0.735143
Glyma.01G202300	0.0912176	1	0.687065	0.863338	0.685112	0.666783
Glyma.01G202400	-0.318761	1	-1.0533	0.66957	-1.68728	0.165921
Glyma.01G202500	-0.0381708	1	0.0460339	0.991896	0.986145	1.31087e-09
Glyma.01G202600	0.0123535	1	0.0775377	0.956168	-0.101463	0.71642
Glyma.01G202700	2.84374	2.39171e-07	1.86546	0.0731818	2.70905	0.00177737
Glyma.01G202800	0.12265	1	-0.148539	0.998931	0.134835	0.877402
Glyma.01G202900	0.436548	0.257143	-0.0167435	1	-0.0868328	0.900144
Glyma.01G203000	-0.0495062	0.993058	0.10615	0.900146	-0.0671342	0.896559
Glyma.01G203100	0.274082	0.467509	0.402166	0.252918	0.536301	0.00907282
Glyma.01G203200	0.118316	0.936801	0.293753	0.520982	0.862366	1.65475e-05
Glyma.01G203300	1.42863	0.00180957	0.167111	0.819267	-0.633154	0.0477099
Glyma.01G203400	0.0648526	1	-0.617696	0.926159	0.401905	0.785187
Glyma.01G203500	-0.576575	0.611758	0.276387	0.9758	ND	ND
Glyma.01G203600	-0.156191	0.751212	-0.780831	0.00142015	-1.22699	1.56474e-11
Glyma.01G203700	0.439861	0.264251	0.0961243	0.960531	0.851712	0.000703034
Glyma.01G203800	-0.0633546	0.965752	0.0695347	0.985138	0.297408	0.163449
Glyma.01G203900	ND	ND	-0.145921	1	ND	ND
Glyma.01G204000	-0.0583328	0.982074	ND	ND	0.324991	0.111324
Glyma.01G204200	-0.0563596	0.991372	0.420763	0.467475	0.235886	0.500901
Glyma.01G204300	-0.375256	0.16794	ND	ND	-0.698699	0.000192127
Glyma.01G204400	-2.04505	0.216949	-0.496562	0.914876	-2.20329	0.138659
Glyma.01G204500	-0.701043	0.73584	-0.476846	0.897039	-0.998282	0.382401
Glyma.01G204600	1.63555	4.99563e-06	0.433368	0.632104	-0.0697309	0.98577
Glyma.01G204700	3.56386	0.0326227	0.328695	1	1.45886	0.688423
Glyma.01G204800	2.25834	3.43882e-07	-0.178612	0.859452	0.353801	0.735143
Glyma.01G204900	0.301071	0.496557	0.158506	0.856556	0.543585	0.0217705
Glyma.01G205100	-0.0919157	0.955335	0.101373	0.939317	0.0291123	0.934326
Glyma.01G205200	-0.190056	0.654579	0.00699009	1	-0.0681411	0.843496
Glyma.01G205300	0.127276	1	-0.519607	0.763781	-2.32061	0.0189746
Glyma.01G205400	0.602348	0.0309177	-0.141189	0.889524	-0.0513843	0.923151
Glyma.01G205500	0.07622	1	0.288464	0.777531	0.350989	0.458442
Glyma.01G205600	-0.407945	0.426541	-0.366413	0.55027	0.0482811	1
Glyma.01G205700	0.0879057	0.991372	0.615124	0.258248	1.08694	0.00123421
Glyma.01G205800	-0.633945	0.00405993	0.313424	0.383129	-0.303796	0.128239
Glyma.01G205900	-1.21631	0.000591203	0.512137	0.114309	0.488096	0.0514803
Glyma.01G206000	-0.284516	0.396254	0.039817	1	0.162868	0.474872
Glyma.01G206100	-0.532417	0.278253	-0.390764	0.528604	-1.81284	3.66918e-07
Glyma.01G206200	0.254762	0.580562	-0.184584	0.803788	0.886615	1.69218e-05
Glyma.01G206300	1.24591	0.698093	0.387423	1	0.432483	0.975851
Glyma.01G206400	-0.368032	0.849229	0.0547689	1	-1.37406	0.0723986
Glyma.01G206600	-2.22401	0.000394042	-0.181228	0.955134	0.280394	0.527449
Glyma.01G206700	-0.231536	0.656124	0.0328272	1	-0.427128	0.0477735
Glyma.01G206800	1.25426	0.492379	0.116652	1	-2.33187	0.266757
Glyma.01G206900	0.522637	0.0577559	-0.130761	0.912048	0.0369557	0.983106
Glyma.01G207000	0.0735183	0.991372	0.0192602	1	0.856048	0.000790595
Glyma.01G207100	-0.132741	0.986171	0.760895	0.0880604	0.0338419	0.983106
Glyma.01G207200	-0.363071	0.210066	0.0672067	0.985409	0.229754	0.318745
Glyma.01G207300	-0.951901	1.80687e-06	-0.543494	0.0401829	-0.796053	7.48222e-06
Glyma.01G207400	-0.0136484	1	-0.275018	0.489178	-0.0615917	0.841535
Glyma.01G207500	-0.134503	0.809515	-0.0461565	1	-0.284298	0.162179
Glyma.01G207700	-0.181361	0.656935	-0.734562	0.00151303	-0.72667	0.000130273
Glyma.01G207800	0.0554779	0.994581	-0.0843743	0.952489	-0.0527192	0.891045
Glyma.01G207900	0.365585	0.886742	-0.599656	0.598497	0.242921	0.793198
Glyma.01G208100	0.37148	0.149783	-0.167468	0.758939	-0.0243969	0.959964
Glyma.01G208200	-0.61147	0.00260812	-0.395075	0.183165	-1.84151	2.63553e-21
Glyma.01G208300	-1.1418	0.00162209	-0.636483	0.165281	-0.926125	0.00691436
Glyma.01G208400	-0.0156312	1	-0.402955	0.195734	-0.423178	0.0225261
Glyma.01G208500	0.0994796	1	0.406775	0.757369	0.762245	0.129917
Glyma.01G208600	0.321904	0.219311	0.205517	0.650203	0.110591	0.61884
Glyma.01G208700	0.0415324	1	-0.051566	1	-0.235344	0.407546
Glyma.01G208800	-1.21561	8.53991e-06	0.287486	0.562961	-0.12804	0.767318
Glyma.01G208900	0.328942	0.884634	-0.204973	0.961552	0.577283	0.435404
Glyma.01G209100	-0.0200632	1	0.335374	0.499609	-0.636199	0.0287505
Glyma.01G209200	0.0687759	0.963213	0.0715202	0.970753	-0.478878	0.00859781
Glyma.01G209300	0.0502077	0.991372	0.120122	0.879615	-0.157012	0.532379
Glyma.01G209400	-0.167647	0.669602	-0.568718	0.0208827	-0.816623	2.55795e-05
Glyma.01G209500	-1.00671	0.000502989	-0.0253606	1	-1.33092	1.41802e-07
Glyma.01G209600	-0.228285	0.965752	0.516261	0.844763	-0.531734	0.689973
Glyma.01G209700	1.00136	0.0750983	1.06087	0.0499195	1.23118	0.0221937
Glyma.01G209800	-0.213956	0.617548	-0.253763	0.535179	-0.116827	0.640886
Glyma.01G209900	-0.275734	0.88883	0.16515	0.95746	-0.818064	0.170179
Glyma.01G210000	-0.637059	0.732396	0.114613	1	0.5794	0.488852
Glyma.01G210100	0.722271	0.704887	0.64791	0.751185	0.180516	0.932363
Glyma.01G210200	-0.374245	0.240632	-0.053431	1	0.510691	0.01078
Glyma.01G210400	1.95839	0.0065872	-0.00833936	1	ND	ND
Glyma.01G210500	0.166416	0.939077	-1.04664	0.00440067	-5.25214	4.10312e-23
Glyma.01G210600	-0.124039	0.855809	-0.366049	0.268022	-0.945678	5.24093e-07
Glyma.01G210700	0.0832135	1	0.203137	0.920896	-0.22816	0.785158
Glyma.01G210800	-1.0789	2.23504e-07	-0.347464	0.31875	-0.630418	0.00104722
Glyma.01G211000	-0.586907	0.00485317	-0.882841	8.07347e-05	-6.36086	1.10462e-159
Glyma.01G211100	-0.205402	1	0.197216	1	-3.25086	0.170915
Glyma.01G211200	-0.0144427	1	-0.371934	0.676116	-0.499092	0.00818177
Glyma.01G211300	1.18928	0.00644683	0.384423	0.516969	1.35995	1.50423e-10
Glyma.01G211400	1.03772	0.457752	-0.719784	0.820717	0.863762	0.396068
Glyma.01G211500	-0.295918	0.826284	0.347274	0.82454	0.769556	0.00236474
Glyma.01G211600	-0.904828	0.673908	-0.513429	0.878814	0.538117	0.547095
Glyma.01G211700	-0.451779	0.0507533	-0.315727	0.351307	-0.841973	6.25054e-07
Glyma.01G211800	0.958491	0.234769	-0.291506	0.805211	-2.17001	1.21942e-10
Glyma.01G211900	-0.76715	0.240844	0.166648	0.935954	0.438225	0.192924
Glyma.01G212000	0.598499	0.0194807	-0.196027	0.72938	-0.485924	0.032719
Glyma.01G212100	-0.784786	0.00114339	0.510367	0.0903062	-0.268912	0.322904
Glyma.01G212200	-0.0964798	0.911277	0.450615	0.12313	0.711736	7.75245e-05
Glyma.01G212400	-0.595775	0.0705138	0.0127779	1	-0.564597	0.037768
Glyma.01G212500	-0.765086	0.0137793	-0.0261459	1	0.206313	0.507746
Glyma.01G212600	-1.03668	0.891658	0.93017	0.800327	0.385991	0.954784
Glyma.01G212700	-2.45932	0.284428	-2.1462	0.372861	-1.41439	0.377574
Glyma.01G212800	-0.283018	0.290292	0.257744	0.850739	-0.8119	0.0011894
Glyma.01G212900	0.0973046	1	-0.0920273	0.988442	0.386952	0.30839
Glyma.01G213000	-0.579189	0.0483588	0.340289	0.399979	0.898343	0.179701
Glyma.01G213100	-0.401744	0.109742	-0.214618	0.623065	-2.27207	9.25818e-37
Glyma.01G213200	-0.106082	0.907613	0.185332	0.708402	-0.112478	0.67301
Glyma.01G213300	-0.296781	0.822544	-0.145238	0.963649	0.471903	0.255117
Glyma.01G213400	-0.239119	0.587164	0.14998	0.850426	-0.7463	0.000538263
Glyma.01G213500	-0.0901742	0.983521	0.108672	0.95577	0.472304	0.0881791
Glyma.01G213600	0.132501	0.875463	-0.301311	0.571167	-0.713448	0.00749533
Glyma.01G213700	2.6051	0.0232082	1.64824	0.0383123	4.55884	6.72476e-15
Glyma.01G213800	-0.348704	0.582356	-0.189506	0.842587	0.203527	0.729495
Glyma.01G213900	-0.918199	1	-1.88145	0.974097	ND	ND
Glyma.01G214100	0.0904996	0.937259	0.224525	0.63572	1.09063	1.85491e-09
Glyma.01G214200	-1.11932	0.545855	-0.579963	0.828361	0.989875	0.129228
Glyma.01G214400	-0.21218	0.73415	-0.113945	0.913421	-5.6781	1.31383e-42
Glyma.01G214500	-0.01706	1	0.154549	0.874536	0.344542	0.217844
Glyma.01G214600	1.1933	1.11643e-09	0.129882	0.857618	-0.0194128	1
Glyma.01G214700	0.152862	0.762805	0.235305	0.581039	0.434544	0.0255038
Glyma.01G214800	-0.431381	0.170942	0.546398	0.0410271	0.881584	8.34122e-07
Glyma.01G215100	-1.03809	0.00114555	0.715932	0.0997262	0.635024	0.000310315
Glyma.01G215400	-0.556453	0.00796294	-0.646311	0.00639176	-2.87845	5.03854e-65
Glyma.01G215500	-0.17265	0.688972	-0.443429	0.0922713	-1.07634	1.6923e-06
Glyma.01G215600	-0.357574	0.875463	0.29304	0.904884	-0.27223	0.767171
Glyma.01G215700	0.00944517	1	-0.411978	0.584545	-0.008274	1
Glyma.01G215800	-0.137389	0.874141	-0.352565	0.377198	-0.0394977	0.943689
Glyma.01G215900	0.0778754	1	-1.20979	0.758939	-2.22775	0.263872
Glyma.01G216000	-1.13911	0.0585138	0.587703	0.69507	0.106619	0.924358
Glyma.01G216400	0.0827546	1	-0.238159	0.665348	-0.358737	0.202312
Glyma.01G216500	0.245772	0.706729	0.201804	0.816563	0.778403	0.00164696
Glyma.01G216600	-0.599432	0.874829	-0.0909707	1	-0.175934	0.976196
Glyma.01G216800	ND	ND	ND	ND	-0.544366	1
Glyma.01G216900	-0.920393	0.000394172	-0.791779	0.00572067	-3.56454	3.61653e-40
Glyma.01G217000	-0.198392	1	-1.26649	1	-0.442086	1
Glyma.01G217100	-0.0783824	0.947058	-0.13141	0.856458	-0.261694	0.272715
Glyma.01G217200	-0.19411	0.927868	0.475661	0.389893	-0.276557	0.550453
Glyma.01G217300	0.126422	0.865199	0.192353	0.720185	0.559522	0.00384211
Glyma.01G217400	0.997787	0.503057	-0.305403	0.970916	0.470048	0.351568
Glyma.01G217500	0.209857	0.784388	-0.164124	0.924042	1.04776	2.85509e-05
Glyma.01G217600	0.772832	0.00017025	0.753643	0.321395	-0.437778	0.0290275
Glyma.01G217700	1.80481	1.1084e-19	0.738593	0.0527802	0.0631032	0.897997
Glyma.01G217800	0.886475	1	-1.93583	0.985138	1.93733	0.509909
Glyma.01G217900	-0.0871874	0.94102	-0.0335532	1	0.0550512	0.874649
Glyma.01G218000	-0.158626	1	0.842285	0.492723	1.01211	0.158308
Glyma.01G218100	0.197513	0.690928	0.569537	0.0505478	-0.337049	0.192934
Glyma.01G218200	-0.621812	0.961193	0.575577	0.908258	2.74442	5.45519e-07
Glyma.01G218300	ND	ND	-0.0813407	0.960456	0.660498	0.000564855
Glyma.01G218400	1.13208	2.99656e-08	0.467548	0.134695	0.8504	6.45151e-06
Glyma.01G218500	-0.324396	0.991372	-1.13044	0.682346	-4.26895	0.0149477
Glyma.01G218600	0.155692	0.875463	-1.39345	0.000118123	-3.39958	1.10752e-15
Glyma.01G218800	-0.0830961	0.967363	0.195558	0.715702	0.0187417	0.970918
Glyma.01G218900	ND	ND	0.854079	1	ND	ND
Glyma.01G219000	-0.219908	0.752789	0.618298	0.0108549	0.0644064	0.86075
Glyma.01G219100	-2.68842	6.0875e-08	1.16461	0.00031952	0.364657	0.225753
Glyma.01G219200	-0.417624	0.447179	-1.0577	9.60034e-05	-3.45712	9.9122e-43
Glyma.01G219300	0.562707	0.531861	-1.13784	0.158522	-2.51807	0.000134163
Glyma.01G219400	2.54172	4.47916e-05	-1.20121	0.111112	-2.40137	0.00055509
Glyma.01G219500	0.234702	0.69038	-1.55243	7.11875e-07	-2.11543	9.28162e-14
Glyma.01G219600	-0.0904098	0.942293	-0.0207788	1	0.16197	0.488028
Glyma.01G219700	0.0802891	0.994223	ND	ND	0.458696	0.0994308
Glyma.01G219800	0.165837	0.733739	-0.06489	0.973932	-0.125568	0.61229
Glyma.01G219900	-1.13929	0.945663	-0.0542278	1	-1.74546	0.516779
Glyma.01G220000	-0.0647346	0.994581	0.128859	0.898842	0.59957	0.00847483
Glyma.01G220200	0.334123	0.273304	0.164286	0.798443	0.47482	0.0191079
Glyma.01G220300	-0.0164935	1	0.512705	0.236454	1.41175	1.32881e-10
Glyma.01G220400	-0.0767436	0.958288	0.151088	0.793988	0.450551	0.0136489
Glyma.01G220600	0.392657	0.752899	0.61927	0.0251182	-0.609537	0.00380345
Glyma.01G220700	0.00826589	1	-0.0591577	0.995669	-0.384817	0.106942
Glyma.01G220800	-0.765461	0.00102317	0.445758	0.729799	-1.17327	1.70466e-07
Glyma.01G220900	-0.220721	0.690174	-0.251568	0.640801	-1.70666	2.67863e-11
Glyma.01G221000	-0.0339993	1	-0.839414	1	ND	ND
Glyma.01G221100	-0.367646	0.715862	-0.0838602	1	0.518733	0.208236
Glyma.01G221200	0.292951	0.942555	0.738856	0.488172	-0.241346	0.86002
Glyma.01G221300	0.726102	0.238801	-0.926822	0.266839	-0.65637	0.271255
Glyma.01G221500	-1.71596	1.56876e-05	0.491701	0.129566	-0.154392	0.726729
Glyma.01G221700	-0.0724614	0.991372	ND	ND	-0.23952	0.593569
Glyma.01G221800	0.646602	0.879933	0.182575	0.974332	1.44559	0.00161358
Glyma.01G221900	-0.0366859	1	0.574779	0.0646322	1.13344	0.00477441
Glyma.01G222000	-1.12428	1.13492e-05	0.46417	0.194362	-0.27498	0.303401
Glyma.01G222100	-0.222799	0.507839	-0.738719	0.00146291	-0.844763	3.24578e-05
Glyma.01G222200	0.0211302	1	1.18572	0.000606928	-0.243563	0.612318
Glyma.01G222300	1.15261	0.492331	0.242421	1	1.76079	0.00687244
Glyma.01G222400	0.112607	0.875425	-0.106609	0.906369	0.0382104	0.925413
Glyma.01G222500	0.242754	0.52714	0.254425	0.565128	0.160932	0.529823
Glyma.01G222600	3.20412	5.37716e-05	-0.960535	0.509325	-0.531813	0.5745
Glyma.01G222700	0.279181	0.648746	0.379098	0.239337	0.116884	0.622024
Glyma.01G222800	-1.23233	1	1.52107	0.922156	0.568462	1
Glyma.01G222900	ND	ND	ND	ND	2.05807	0.762277
Glyma.01G223000	-0.291794	0.528235	0.496727	0.12216	0.745726	0.000304565
Glyma.01G223100	0.575962	0.0834426	0.28386	0.652213	1.32053	5.95055e-09
Glyma.01G223200	-0.0256456	1	-0.162443	0.820511	-0.735965	0.000174245
Glyma.01G223400	-0.0101653	1	0.160733	0.798444	0.346923	0.0833585
Glyma.01G223500	0.0796193	0.987182	-0.131174	0.896344	-0.0889898	0.815907
Glyma.01G223600	-0.691325	0.00120766	0.325564	0.356964	-0.218301	0.332837
Glyma.01G223700	0.537775	0.0271594	0.152287	0.836237	0.465565	0.0188671
Glyma.01G223800	-0.0425684	1	-0.631354	0.209292	0.112687	0.890027
Glyma.01G223900	0.726026	0.00458491	-0.241443	0.707138	-0.249691	0.497937
Glyma.01G224000	0.736728	0.00374538	-0.0122103	1	-0.821598	0.000565544
Glyma.01G224100	0.938554	0.00950886	0.459635	0.474311	0.305965	0.524786
Glyma.01G224200	0.220884	0.67573	0.376038	0.357578	0.465126	0.0596594
Glyma.01G224300	0.0817483	0.94102	-0.179801	0.748065	-0.0446864	0.89892
Glyma.01G224400	-0.689659	0.151397	0.222367	0.81231	-0.384191	0.308578
Glyma.01G224500	0.196699	0.996337	-0.0478957	1	-1.44146	0.113012
Glyma.01G224600	-0.736454	0.0447126	-0.0659345	0.987473	-2.84721	3.10408e-13
Glyma.01G224700	0.0356997	1	-0.494243	0.308298	-0.466137	0.130772
Glyma.01G224800	-1.40264	1.82542e-06	0.485976	0.624902	-0.285639	0.366327
Glyma.01G224900	-0.94259	0.00634532	0.0924443	0.979781	-1.51033	9.27535e-07
Glyma.01G225000	0.715713	0.0565261	0.262919	0.830553	-1.14254	0.00170656
Glyma.01G225100	4.6719	8.94419e-09	-0.592716	0.985409	0.0437365	1
Glyma.01G225200	0.300775	0.275537	-0.105771	0.901838	-0.646083	0.000165514
Glyma.01G225300	-0.0734806	0.954126	-0.0589759	0.985409	-0.102286	0.723292
Glyma.01G225400	-0.0532424	1	-0.298309	0.480596	-0.458596	0.0349176
Glyma.01G225500	0.604704	0.729768	1.87459	0.0207864	2.05078	0.000200898
Glyma.01G225600	0.3054	0.420074	-0.0541178	1	-0.491279	0.046689
Glyma.01G225700	0.54287	0.0239622	0.278001	0.509694	0.956288	1.82162e-07
Glyma.01G225800	1.88688	0.00133794	-0.227489	0.596432	-1.05292	1.38866e-09
Glyma.01G225900	-0.0237859	1	-0.0479144	1	-0.673422	0.000925272
Glyma.01G226000	-0.181424	0.735866	-0.0230789	1	-0.866406	1.95402e-05
Glyma.01G226100	0.568148	0.231668	0.0461656	1	0.28694	0.478634
Glyma.01G226200	0.0744139	0.989224	-0.29542	0.536514	-1.55335	5.50016e-11
Glyma.01G226300	0.135229	1	-0.95908	0.823859	-2.07148	0.324374
Glyma.01G226500	-0.218679	0.912869	-0.369053	0.744027	-0.681209	0.205651
Glyma.01G226600	0.601574	0.0786903	0.283552	0.757748	0.532371	0.05606
Glyma.01G226700	0.63061	0.0125869	0.0963223	0.940782	0.435752	0.0489303
Glyma.01G226800	0.133411	0.833208	-0.474238	0.134469	0.308626	0.14702
Glyma.01G226900	-0.278054	0.443017	ND	ND	0.111361	0.72005
Glyma.01G227000	-0.0398532	1	0.0176056	1	-0.304353	0.112473
Glyma.01G227100	-0.603846	0.165215	-1.08923	0.00502375	-1.87414	2.13746e-08
Glyma.01G227200	0.187696	0.662426	ND	ND	0.113927	0.668172
Glyma.01G227300	0.0223058	1	-0.210827	0.659668	0.149189	0.522019
Glyma.01G227400	0.0174485	1	-0.0231236	1	0.0495033	0.924016
Glyma.01G227500	-0.146141	0.812241	0.520864	0.0657888	1.31463	2.11216e-13
Glyma.01G227600	0.88777	0.672357	0.475243	0.93807	0.558364	0.716443
Glyma.01G227700	0.117807	0.887832	-0.102032	0.93998	0.0810491	0.836492
Glyma.01G227800	-1.38014	0.935701	-0.821036	0.985409	-1.80731	0.622033
Glyma.01G227900	0.357491	0.554873	-1.28749	8.80016e-05	-3.65201	1.99285e-29
Glyma.01G228000	0.327122	0.802447	-0.0291877	1	-0.210026	0.710769
Glyma.01G228100	0.192816	0.753383	0.260969	0.617476	0.539313	0.0185859
Glyma.01G228200	0.426567	0.178842	0.257983	0.623369	0.659605	0.00276108
Glyma.01G228300	0.167982	0.810434	ND	ND	0.78087	0.000836103
Glyma.01G228400	0.100236	0.943286	-0.088878	0.958649	-0.107842	0.74218
Glyma.01G228500	0.0801923	0.960738	0.0495761	1	-0.00519167	1
Glyma.01G228600	-0.304021	0.742431	-0.148627	0.961728	0.0695381	1
Glyma.01G228700	-0.560911	0.00636849	0.197423	0.822048	-0.232589	0.330677
Glyma.01G228800	0.0578554	1	0.0897992	0.973497	0.345849	0.191773
Glyma.01G228900	-0.111644	0.894335	-0.231636	0.618823	-0.337882	0.117899
Glyma.01G229000	0.108392	0.947634	0.0379027	1	0.657907	0.00261742
Glyma.01G229100	-0.173158	0.893687	0.30368	0.5796	0.275724	0.430789
Glyma.01G229200	-0.448987	0.237473	0.514305	0.151774	0.748904	0.00145393
Glyma.01G229300	0.0469083	1	0.381745	0.676161	0.576203	0.184699
Glyma.01G229400	0.157664	0.735435	-0.0182731	1	0.00695315	0.998688
Glyma.01G229500	-0.0292504	1	0.0416381	1	0.252813	0.28602
Glyma.01G229600	-0.481552	0.063261	-0.664485	0.0130314	-2.16353	1.48022e-27
Glyma.01G229700	0.239689	0.49259	0.00775527	1	0.0550885	0.872725
Glyma.01G229800	0.796948	0.748222	1.19578	0.502179	2.81075	4.48234e-06
Glyma.01G229900	0.226312	0.754778	-0.260805	0.691853	-0.693196	0.0188418
Glyma.01G230000	3.70795	0.207504	1.63593	0.864343	2.37892	0.394124
Glyma.01G230100	0.541024	0.108591	0.306715	0.576314	-0.883816	0.00154861
Glyma.01G230200	0.241241	0.466429	0.503314	0.0545672	0.635295	0.000246043
Glyma.01G230300	0.187165	0.73819	0.257411	0.600038	0.45518	0.0407504
Glyma.01G230400	0.0716695	1	0.259478	0.765065	0.814649	0.00421226
Glyma.01G230500	0.309425	0.920489	-0.290241	0.95897	0.919879	0.15967
Glyma.01G230600	-0.211546	0.900853	-0.544534	0.483453	-0.842601	0.0710169
Glyma.01G230700	0.0449319	1	-0.276764	0.438606	-0.545167	0.00185851
Glyma.01G230800	1.36589	1	ND	ND	1.55859	0.905242
Glyma.01G230900	-0.234779	0.538485	-1.14483	4.05067e-05	-1.96504	1.34044e-12
Glyma.01G231000	-1.02356	0.120073	0.144632	1	-1.99729	0.00168809
Glyma.01G231100	3.45	0.287191	-0.330502	1	2.83806	0.376828
Glyma.01G231200	-0.124407	1	-0.148454	1	-2.42233	0.00243351
Glyma.01G231300	-0.502789	0.963213	0.00583457	1	0.355506	0.889751
Glyma.01G231400	-0.313607	0.330167	-0.892807	0.000302481	-1.0864	1.19337e-08
Glyma.01G231500	-0.218538	0.898774	-0.153904	0.967879	-0.0351803	1
Glyma.01G231600	0.02141	1	0.0811037	0.989146	0.0178164	1
Glyma.01G231700	0.428739	0.20222	0.36595	0.387606	0.828871	0.000175113
Glyma.01G231800	-2.70554	0.658886	-2.02441	0.795093	3.97636	1.31453e-10
Glyma.01G231900	0.29121	0.725482	0.0642104	1	1.03613	0.00106942
Glyma.01G232000	-1.7354	0.390958	0.165287	1	-1.33482	0.335779
Glyma.01G232100	0.212976	0.63251	-0.112249	0.916131	0.193433	0.382249
Glyma.01G232200	0.452271	1	-1.12948	1	-1.23889	0.984239
Glyma.01G232300	ND	ND	0.0583814	0.995854	0.683763	0.00146425
Glyma.01G232400	-0.715055	0.02585	0.0402622	1	-2.31746	2.70179e-10
Glyma.01G232500	-0.108312	0.962517	-0.0761413	1	-1.42184	0.00279391
Glyma.01G232600	0.00555827	1	0.316607	0.348995	0.456172	0.0122611
Glyma.01G232800	1.56868	1	1.50038	1	-0.556032	1
Glyma.01G232900	-0.325618	0.848517	0.0456678	1	0.061766	0.946677
Glyma.01G233000	-0.0211671	1	-0.0880104	0.968918	0.297894	0.136826
Glyma.01G233100	0.159247	0.986862	-0.817929	0.269864	-1.20625	0.0296794
Glyma.01G233200	-0.023135	1	0.266659	0.563229	0.0307299	1
Glyma.01G233300	0.0945949	0.924063	0.00990511	1	-0.223493	0.265029
Glyma.01G233400	1.42617	0.132417	0.879772	0.372668	2.36143	6.88463e-08
Glyma.01G233500	0.0475937	1	0.0959144	0.937248	0.415836	0.051263
Glyma.01G233600	-0.344271	0.256649	-0.128195	0.878368	-0.520071	0.00625654
Glyma.01G233700	-0.036945	1	-0.152368	0.857481	0.323151	0.219933
Glyma.01G233800	1.68298	0.541934	-1.47044	0.904884	0.512006	0.950408
Glyma.01G233900	0.973017	0.179243	-0.684181	0.6185	0.325108	0.777129
Glyma.01G234000	1.59804	0.0191525	0.225842	0.927273	1.79045	6.667e-19
Glyma.01G234100	0.298734	0.75964	0.245071	0.847485	1.2026	0.000410022
Glyma.01G234200	-0.0834438	0.946174	-0.303723	0.427658	-0.526854	0.00692433
Glyma.01G234300	0.0281467	1	0.287719	0.43249	0.495393	0.00517299
Glyma.01G234400	0.0571101	1	-0.438149	0.494328	-1.99688	4.58714e-07
Glyma.01G234500	-0.251702	0.625383	-0.640965	0.0124734	-1.4347	3.97053e-08
Glyma.01G234600	2.22474	0.0288722	2.21892	0.0552638	4.38831	4.29997e-17
Glyma.01G234700	0.348533	0.236545	-0.0395612	1	-0.0301781	0.913694
Glyma.01G234800	0.646477	0.36938	0.39253	0.797462	1.29534	0.000984799
Glyma.01G234900	1.16166	0.00199456	0.285938	0.479939	-1.26272	3.31087e-11
Glyma.01G235000	0.712751	0.104023	-0.151172	0.804316	-2.2765	8.34535e-24
Glyma.01G235100	3.64061	0.00977267	0.0495205	1	-0.635382	0.997392
Glyma.01G235200	0.0890754	0.937067	-0.114832	0.888901	0.0313414	0.981725
Glyma.01G235300	-0.141366	0.920489	0.465895	0.28211	0.93989	0.000161994
Glyma.01G235500	-0.118338	1	ND	ND	-1.93178	0.684941
Glyma.01G235600	0.3118	0.332359	-0.243324	0.524817	-0.986911	7.97337e-06
Glyma.01G235700	-0.0639308	1	-0.161244	0.847226	-0.170824	0.595742
Glyma.01G235800	-0.0377761	1	-0.393948	0.586675	-0.156336	0.768256
Glyma.01G235900	0.204396	0.718226	0.106781	0.943582	0.702615	0.0013215
Glyma.01G236000	0.267312	1	-1.00812	0.985409	-1.31709	0.817829
Glyma.01G236100	-0.0705604	0.953207	0.237359	0.60066	-0.30368	0.139136
Glyma.01G236200	-1.15818	0.223039	0.303799	0.978855	-3.15432	0.000576754
Glyma.01G236300	0.582181	0.0197003	0.196812	0.750411	-0.330877	0.146371
Glyma.01G236400	-0.137264	0.799381	0.241532	0.545758	-0.192485	0.423312
Glyma.01G236500	-0.567314	0.529432	0.343862	0.887892	0.584091	0.117874
Glyma.01G236600	-0.296102	0.2854	-0.946608	1.64832e-05	-1.12488	9.58359e-11
Glyma.01G236700	1.0622	0.961127	0.783143	0.998158	-1.02348	0.927475
Glyma.01G236800	0.148576	1	-0.715516	0.941468	1.08123	0.399865
Glyma.01G237000	1.78963	0.0757825	2.01714	0.0255242	3.09663	3.04172e-07
Glyma.01G237100	-0.153856	1	-0.288196	0.945884	0.757689	0.225511
Glyma.01G237200	0.0824129	0.965752	-0.0845601	0.967114	0.366096	0.102665
Glyma.01G237300	0.0919257	1	0.471413	0.923514	1.20022	0.174419
Glyma.01G237400	-0.0295811	1	-0.1169	0.951693	-0.150629	0.668841
Glyma.01G237500	-1.0299	1	0.821761	1	2.72675	0.194321
Glyma.01G237800	0.014449	1	-0.00985464	1	0.294384	0.363535
Glyma.01G237900	-0.453964	0.164339	-0.223037	0.858708	-0.0436762	0.982007
Glyma.01G238000	1.10865	0.1276	1.02688	0.18518	2.18747	8.01893e-07
Glyma.01G238100	0.365405	0.998171	ND	ND	-0.545412	0.879941
Glyma.01G238200	0.306617	0.312798	0.263669	0.517919	0.33778	0.076124
Glyma.01G238300	0.120418	0.843691	-0.0370958	1	-0.29796	0.18171
Glyma.01G238400	0.153775	0.75123	-0.255444	0.543129	-0.460144	0.0146117
Glyma.01G238500	0.352007	0.746085	0.296514	0.798443	0.0798425	0.952485
Glyma.01G238600	1.29066	0.338225	0.7606	0.794351	1.15221	1.96138e-05
Glyma.01G238700	-0.12833	0.843927	-0.119254	0.884343	-0.516664	0.0089527
Glyma.01G238800	1.80688	0.0250863	-1.05545	0.646818	-1.29073	0.310986
Glyma.01G238900	-0.0141913	1	-0.175468	0.833186	-2.15063	8.34843e-13
Glyma.01G239000	0.0148054	1	0.063033	0.985509	0.462557	0.0184516
Glyma.01G239200	0.187433	0.702096	-0.137112	0.861152	-0.0864363	0.810788
Glyma.01G239300	0.0699678	1	0.16207	0.954284	-0.165316	0.847288
Glyma.01G239400	-0.987083	0.483709	-0.384041	0.928649	-0.742876	0.425044
Glyma.01G239500	0.135061	0.810156	-0.281328	0.443638	-0.432144	0.0156347
Glyma.01G239600	-0.425355	0.060307	0.29675	0.669989	-0.618021	0.0274299
Glyma.01G239700	0.0625028	0.985589	0.232684	0.621501	0.479985	0.0161823
Glyma.01G239800	-1.52246	1.37846e-09	ND	ND	-0.0250186	0.981725
Glyma.01G239900	-0.10008	0.911823	-0.676555	0.00826317	-1.19785	2.59001e-10
Glyma.01G240000	0.0322805	1	-0.758939	0.00164706	-0.725942	0.000107974
Glyma.01G240200	-1.343	0.991372	-2.24123	0.88273	-2.26557	0.684763
Glyma.01G240300	-0.148286	0.795304	0.210054	0.776124	0.410477	0.129004
Glyma.01G240500	-0.499503	0.0777752	-0.12809	0.898541	0.294472	0.199709
Glyma.01G240600	0.250073	0.967496	-0.283799	0.951874	-0.434237	0.659718
Glyma.01G240700	0.0913224	0.963304	-0.184073	0.846145	-0.0109706	0.981725
Glyma.01G240800	-1.35675	9.49993e-05	0.495753	0.10239	-1.17691	1.05244e-07
Glyma.01G240900	-1.63601	2.26299e-05	0.573042	0.348594	-1.44517	5.20343e-05
Glyma.01G241000	0.250606	0.689237	0.536247	0.0396629	0.87199	4.10236e-07
Glyma.01G241100	0.594657	0.349687	0.0424751	1	1.17025	0.00171494
Glyma.01G241200	-0.0137827	1	-0.0109197	1	0.340381	0.680586
Glyma.01G241300	0.172801	0.705746	0.111194	0.898842	-0.0475054	0.946431
Glyma.01G241400	0.791293	0.032683	-0.0994043	0.989146	-0.127737	0.828272
Glyma.01G241500	3.44026	5.35426e-05	-0.0652709	1	1.24022	0.00433206
Glyma.01G241600	0.357536	0.460989	0.329655	0.567579	0.921024	0.0002314
Glyma.01G241700	0.497133	0.662426	-0.423301	0.801837	-0.173426	0.788471
Glyma.01G242000	0.289475	0.375929	0.0574379	0.986356	0.825545	7.47017e-07
Glyma.01G242100	-0.371058	0.541934	-1.23674	0.0160746	-4.734	2.39603e-13
Glyma.01G242200	-0.775314	6.14941e-05	-0.252537	0.494631	-1.97558	1.68053e-32
Glyma.01G242300	0.117606	0.887534	0.188935	0.743183	0.489684	0.0154968
Glyma.01G242400	1.40251	0.812055	-0.0800152	1	0.292888	1
Glyma.01G242500	0.00922179	1	0.182352	0.858708	0.99285	0.000121785
Glyma.01G242600	-0.480674	0.84199	-0.903974	0.534014	-0.0946616	0.998077
Glyma.01G242700	-2.6012	0.740869	-3.18083	0.701986	-2.38858	0.574212
Glyma.01G242800	-0.175555	0.700183	-0.0172657	1	-0.648447	0.000694086
Glyma.01G242900	-0.0787869	0.952655	-0.693749	0.00758952	-0.585513	0.00677845
Glyma.01G243000	0.288512	0.457862	0.278779	0.547487	0.639511	0.00262749
Glyma.01G243100	-0.18997	0.756454	-0.33935	0.434166	-0.145297	0.60839
Glyma.01G243200	-0.681597	0.874183	0.445547	0.936361	0.434359	0.74134
Glyma.01G243300	-0.0247638	1	-0.462085	0.193956	ND	ND
Glyma.01G243400	0.448142	0.167047	0.568378	0.0215169	-1.98	3.21515e-30
Glyma.01G243500	2.32636	0.00864642	1.2624	0.470458	-1.2108	0.684805
Glyma.01G243600	0.085178	0.961233	-0.0726912	0.961428	-0.281848	0.191192
Glyma.01G243800	-0.0686644	0.994581	-0.329097	0.542328	-0.31139	0.297608
Glyma.01G243900	-0.125951	0.847441	0.0364228	1	-0.398611	0.0473165
Glyma.01G244000	0.758669	0.436362	0.173794	1	0.105249	1
Glyma.01G244200	1.87067	0.506081	0.401359	1	1.46502	0.542435
Glyma.01G244300	0.459812	0.401181	-0.246304	0.824004	0.668341	0.0443618
Glyma.01G244400	0.158137	0.749256	-0.261835	0.530429	-0.864808	1.08039e-05
Glyma.01G244500	-0.00698182	1	0.221917	0.647939	-0.534509	0.00851639
Glyma.01G244600	-0.627034	0.961383	-0.203103	1	-0.249034	0.866967
Glyma.01G244700	0.21161	0.700507	-0.448085	0.238197	-0.610842	0.0105176
Glyma.01G244900	0.125348	0.834312	-0.281449	0.432483	-0.487945	0.00666137
Glyma.01G245000	-1.07169	0.629967	-0.496121	0.908479	0.144878	0.98164
Glyma.01G245100	0.159326	0.770862	-0.213711	0.667732	-0.305257	0.143051
Glyma.01G245200	0.22545	0.529534	0.124812	0.872286	0.112639	0.648817
Glyma.01G245300	0.120627	1	0.0553251	1	0.43098	0.528981
Glyma.01G245400	0.044589	0.992554	-0.16965	0.792745	-0.328529	0.117788
Glyma.01G245500	-0.526451	0.0205015	-0.688296	0.00475959	-1.42431	3.62356e-16
Glyma.01G245600	-0.0484785	0.993911	0.00728269	1	0.271416	0.199081
Glyma.01G245700	0.0190468	1	0.0417336	1	0.20021	0.362867
Glyma.02G000100	0.314485	0.36962	-0.0483301	0.998158	0.281717	0.216942
Glyma.02G000200	0.38577	0.115456	-0.00609396	1	0.610915	0.000456169
Glyma.02G000400	-0.179014	0.730688	0.138726	0.833027	-0.370591	0.0762343
Glyma.02G000500	-0.200624	0.584926	-0.0780261	0.93998	-0.209053	0.508645
Glyma.02G000600	-0.14119	0.823949	-0.685232	0.00465088	-0.259539	0.185568
Glyma.02G000700	0.280919	0.355614	0.230035	0.560158	-0.965575	7.17353e-05
Glyma.02G000800	-3.61364	0.00120234	-0.134501	1	-1.84776	0.0631301
Glyma.02G000900	-0.258577	0.417741	-0.380911	0.222092	-0.70556	0.000424041
Glyma.02G001000	-0.382579	0.415634	0.237891	0.842587	0.14481	0.755265
Glyma.02G001100	0.0186269	1	0.0558689	1	-0.465727	0.0105435
Glyma.02G001200	0.261402	0.484522	-0.0854615	0.948401	0.0983713	0.805726
Glyma.02G001300	0.21249	0.647394	-0.132526	0.85471	0.114294	0.766174
Glyma.02G001400	0.307037	0.808799	-0.288446	0.823941	-0.98533	0.0594785
Glyma.02G001500	0.912856	0.434776	0.0650611	1	-0.872717	0.00126151
Glyma.02G001600	0.0310818	1	-0.0605194	0.990797	0.396321	0.0670538
Glyma.02G001700	0.474998	0.277052	0.486602	0.658247	0.689888	0.00303926
Glyma.02G001800	0.818835	0.971147	0.603892	1	0.329137	1
Glyma.02G001900	0.396246	0.129372	0.264556	0.503082	0.727303	4.73284e-05
Glyma.02G002000	ND	ND	0.229888	0.96906	-0.216498	0.828021
Glyma.02G002100	-0.109175	0.991372	0.107638	1	-1.64237	0.00380703
Glyma.02G002200	-0.212809	0.587622	-0.980433	6.00214e-05	-4.87715	6.50174e-92
Glyma.02G002300	-0.281305	0.412708	-0.821182	0.00203475	-0.888785	0.000430084
Glyma.02G002400	ND	ND	ND	ND	-1.07752	1
Glyma.02G002500	0.367154	0.216468	0.622051	0.0231971	1.04975	3.27574e-08
Glyma.02G002600	0.715947	0.986171	0.935416	0.896344	0.194369	1
Glyma.02G002700	-0.583833	0.0853487	-0.00941811	1	-1.9298	1.00075e-09
Glyma.02G002800	0.0222609	1	-0.680281	0.00385597	-0.365216	0.0401642
Glyma.02G002900	-0.280476	0.357863	-0.786663	0.000886806	-2.56187	8.40503e-45
Glyma.02G003000	-0.0294214	1	0.485586	0.234727	1.74059	1.15142e-15
Glyma.02G003100	0.32566	0.390366	-0.163552	0.805118	0.659914	0.00210934
Glyma.02G003200	0.128862	0.847002	0.12095	0.874536	0.154804	0.57458
Glyma.02G003300	0.17707	0.655248	-0.377135	0.207792	-0.93865	2.58149e-08
Glyma.02G003400	-0.516629	0.923356	0.2231	1	-0.755088	0.593381
Glyma.02G003500	-0.293911	0.832998	-0.430755	0.637705	-0.357554	0.516161
Glyma.02G003600	-0.632153	0.1007	0.128015	0.905755	0.797186	0.000133723
Glyma.02G003700	-1.50515	0.000830601	0.2802	0.430826	0.356463	0.111009
Glyma.02G003800	-0.105621	0.95318	-0.632417	0.0778566	-1.73384	2.97582e-10
Glyma.02G004000	-0.20088	0.686375	-0.349463	0.36232	-0.0680901	0.824428
Glyma.02G004100	-0.351472	0.319021	-1.01697	0.00072502	-0.979127	0.000115151
Glyma.02G004200	-0.0711004	0.988538	0.203339	0.720553	0.100366	0.704954
Glyma.02G004400	-0.0985345	0.905177	-0.142449	0.832421	0.0234771	0.999503
Glyma.02G004500	-0.30647	0.849461	-1.67991	0.0119122	-4.02497	5.15109e-09
Glyma.02G004600	-0.187994	0.747839	-1.04081	7.9032e-05	-3.57845	1.2659e-27
Glyma.02G004800	2.79627	1.68619e-15	-0.545848	0.274485	-1.85794	2.68749e-07
Glyma.02G004900	3.38561	0.0610759	ND	ND	3.32156	0.51912
Glyma.02G005000	ND	ND	-0.044279	1	-0.134752	0.580728
Glyma.02G005100	0.112574	0.879086	0.592937	0.200899	1.55	9.4355e-18
Glyma.02G005200	0.435892	0.642246	0.378718	0.750964	1.90165	3.67665e-08
Glyma.02G005300	-0.847985	0.744639	0.106162	1	1.44518	0.0755587
Glyma.02G005400	-1.62782	1.96837e-06	-0.17844	0.857491	-0.0184984	0.987063
Glyma.02G005500	-0.158352	0.739644	-0.621357	0.0102999	-0.234337	0.234978
Glyma.02G005600	-0.674658	0.0340987	-0.00645701	1	-0.0328572	0.956527
Glyma.02G005700	-0.207445	0.810223	0.612047	0.110446	1.61703	1.04873e-08
Glyma.02G005800	-3.87746	3.63383e-34	1.26595	0.0405218	0.223327	0.547945
Glyma.02G006000	-0.438211	0.242521	-0.0701582	1	0.680406	0.00389489
Glyma.02G006200	2.28254	0.00159547	-0.00984124	1	-0.554031	0.81789
Glyma.02G006300	-0.289953	1	-0.125552	1	-2.22326	0.901847
Glyma.02G006400	0.0703148	0.991372	-0.202417	0.785695	-0.558064	0.0311064
Glyma.02G006500	0.122787	0.898774	-0.106784	0.93745	-0.0452222	0.924414
Glyma.02G006600	0.138135	0.808764	-0.0123041	1	-0.470009	0.0268181
Glyma.02G006800	0.366362	0.478529	0.646551	0.122135	1.85326	5.30504e-15
Glyma.02G006900	0.0259555	1	-0.233927	0.897082	0.443738	0.427508
Glyma.02G007000	-0.0977092	1	0.686723	1	2.21112	0.644203
Glyma.02G007100	-0.335558	0.79077	-0.119024	0.995444	-0.441093	0.435342
Glyma.02G007200	0.603079	0.811371	0.737255	0.716957	0.864271	0.377358
Glyma.02G007300	0.677049	0.98598	1.16904	0.792745	2.22223	0.0885415
Glyma.02G007400	-0.977807	0.0132393	0.470022	0.791166	-1.17559	0.00659638
Glyma.02G007500	0.993198	0.862469	2.97605	2.2445e-06	5.01093	1.91389e-37
Glyma.02G007600	-0.0216911	1	-0.244338	0.647939	-0.209714	0.461775
Glyma.02G007700	0.172156	0.73415	0.19006	0.731448	0.53612	0.0050217
Glyma.02G007800	0.537582	0.155366	0.158998	0.894588	0.440116	0.140608
Glyma.02G007900	ND	ND	2.19245	0.943975	ND	ND
Glyma.02G008000	0.913775	0.00447973	0.301507	0.375532	0.202527	0.296937
Glyma.02G008100	0.428486	0.244411	-0.0844885	1	-0.0915594	0.909582
Glyma.02G008200	0.616169	0.336729	0.417503	0.671337	0.968621	0.0120714
[truncated: 42,610 more rows]

## Sheet: Proteome BRS133
ID	BRS 133 - 04 DAI		BRS 133 - 12 DAI		BRS 133 - 30 DAI
	Log2(FC)	FDR	Log2(FC)	FDR	Log2(FC)	FDR
Glyma.01G002600.1	-0.173	0.365447	0.348667	0.0850906	1.65717	6.56532e-09
Glyma.01G003800.2	-0.371633	0.0439363	-0.3853	0.0243783	-0.605767	0.00242909
Glyma.01G007200.3	-0.0469	0.550232	-0.0734667	0.375919	0.110667	0.149897
Glyma.01G007700.1	0.0707	0.526897	0.0230667	0.4666	-0.296667	0.0269676
Glyma.01G008500.1	0.475733	0.0111855	0.562933	0.00288628	0.801633	4.28253e-06
Glyma.01G008600.1	0.27415	1	-0.37055	1	ND	ND
Glyma.01G009300.1	0.02895	1	ND	ND	ND	ND
Glyma.01G015100.1	-0.13665	0.547724	0.740933	0.0808855	1.08787	0.00380809
Glyma.01G015500.1	-0.2843	0.0778604	-0.354033	0.0211659	-0.211267	0.0391946
Glyma.01G018000.2	0.589433	0.224131	1.2648	0.0139296	4.33587	1.05935e-09
Glyma.01G019000.1	-0.474667	0.0479525	0.1608	0.281114	0.0745	0.226116
Glyma.01G020300.1	0.1108	0.40659	-0.0692333	0.378845	0.328	0.00900869
Glyma.01G026200.1	-0.43355	1	-0.4813	1	ND	ND
Glyma.01G026700.3	-0.0243	0.602731	0.0607667	0.416984	0.5507	0.00106996
Glyma.01G028900.1	-0.263467	1	-0.153167	1	-0.769667	1
Glyma.01G029600.1	0.03	0.635673	-0.0958	0.397146	0.18985	0.142938
Glyma.01G031700.1	0.148533	0.218105	0.0426333	0.401482	-0.0222333	0.263504
Glyma.01G032100.1	-0.0434	0.558329	0.1985	0.158258	-0.134633	0.119264
Glyma.01G032500.1	0.1299	0.345078	-0.1411	0.227225	-0.382467	0.00266386
Glyma.01G037800.1	0.295817	0.345145	0.855617	0.0187237	3.51805	3.89674e-10
Glyma.01G040000.1	-0.0729333	0.577354	-0.0376	0.472993	0.0816	0.255941
Glyma.01G041300.1	-0.394833	0.0716814	-0.0974	0.360372	-0.5285	0.0145102
Glyma.01G046300.1	-0.282267	0.307648	-0.458333	0.0908032	-0.9963	0.000252529
Glyma.01G048400.1	-0.623467	1	-0.391233	1	-1.33103	1
Glyma.01G057100.1	-0.163433	0.356939	-0.511233	0.0145899	-0.706867	0.000146863
Glyma.01G058000.1	0.8653	1	-0.427033	1	ND	ND
Glyma.01G063000.1	-0.1345	0.357628	-0.1782	0.186448	-0.473967	0.000970211
Glyma.01G068000.1	0.0855	0.509795	-0.6522	0.00563088	-0.904033	2.05161e-05
Glyma.01G080200.1	-0.190567	0.428558	0.0325333	0.471151	-0.0073	0.302896
Glyma.01G081300.1	-0.2053	0.152252	-0.0596333	0.375919	0.556	2.91755e-05
Glyma.01G081500.1	-0.00693333	0.627379	-0.324067	0.0285031	-0.1032	0.142162
Glyma.01G082200.2	0.0192	0.597527	0.164267	0.154899	0.500367	8.92876e-05
Glyma.01G083300.1	-0.1714	0.403353	0.166533	0.29943	-2.3022	2.11939e-09
Glyma.01G086900.1	-0.369	0.0716814	-0.2154	0.173171	-0.261467	0.0418635
Glyma.01G096300.2	0.214133	0.291419	0.167433	0.267021	0.1248	0.166428
Glyma.01G100900.1	0.315	0.0822741	-0.1837	0.184253	-0.439233	0.00195178
Glyma.01G102600.1	0.0129	0.608639	-0.350467	0.00722872	-1.00997	1.37129e-09
Glyma.01G103200.1	0.140533	0.362921	-0.0889333	0.353642	0.120967	0.144134
Glyma.01G105500.3	0.528133	0.0262448	0.214733	0.174772	0.379967	0.0102965
Glyma.01G106000.1	-0.0284333	0.550591	0.0702	0.294873	-0.4539	1.08752e-05
Glyma.01G106200.1	0.5501	0.000848091	0.463967	0.00309298	0.673533	3.72852e-06
Glyma.01G124500.1	0.20375	0.571731	0.57465	0.320544	6.63055	1.17181e-07
Glyma.01G126600.1	-0.4318	0.0571834	-0.0092	0.488829	-1.16847	6.25095e-07
Glyma.01G127200.1	-0.5988	0.000736035	0.06	0.499176	-0.460233	0.000497137
Glyma.01G127400.1	-0.287667	0.316245	0.512633	0.0754649	1.4666	4.95926e-06
Glyma.01G129400.1	-0.139867	0.345145	0.0169667	0.472993	0.2687	0.0240898
Glyma.01G136000.1	-0.169733	0.244229	0.0760333	0.350017	-0.0278667	0.262478
Glyma.01G137700.1	-0.1057	0.547724	0.847233	0.0244124	0.695067	0.0134919
Glyma.01G140200.1	-0.114633	0.407422	0.268633	0.08457	0.643533	6.89313e-05
Glyma.01G144400.1	0.10265	0.471357	0.14195	0.29268	-0.3795	0.0268978
Glyma.01G149300.3	-0.477667	1	-0.779167	1	-1.18753	1
Glyma.01G159400.2	-0.274367	0.141869	-0.198633	0.172854	-0.2308	0.0468598
Glyma.01G159500.1	0.2206	1	ND	ND	ND	ND
Glyma.01G159800.1	0.0329333	0.58062	0.1048	0.326475	0.2033	0.0660253
Glyma.01G162100.1	-0.3412	0.233395	0.150567	0.348477	1.85223	7.18253e-08
Glyma.01G162700.3	-0.549633	0.0481885	-0.396867	0.0889178	-0.985333	0.00143151
Glyma.01G162800.1	0.0782	0.28499	0.0482667	0.31139	-0.111167	0.0349572
Glyma.01G165000.1	-0.0413333	0.614506	0.958133	0.0363185	4.7577	6.20869e-11
Glyma.01G165100.2	0.0939667	0.347532	-0.0347	0.417052	-0.0837	0.131337
Glyma.01G167500.1	-0.607733	0.0258411	-0.558833	0.0251165	-2.1196	1.00698e-09
Glyma.01G172300.1	ND	ND	0.0827	1	0.064	1
Glyma.01G172600.1	-0.0617333	0.527009	0.2357	0.13383	-0.5287	0.00069484
Glyma.01G172700.1	0.127433	0.446386	-0.166367	0.272917	-1.18103	9.26499e-07
Glyma.01G175600.1	-0.200333	0.175166	-0.022	0.459286	0.1009	0.137882
Glyma.01G176800.1	-0.0483333	0.627606	-0.0651667	0.324358	-0.385233	0.000140259
Glyma.01G177600.1	0.0077	0.631718	0.877433	0.00722872	1.96503	6.34407e-08
Glyma.01G177700.1	0.1272	0.335398	0.403867	0.00919306	1.18713	1.95818e-09
Glyma.01G179300.1	-0.21105	1	-0.12715	1	ND	ND
Glyma.01G183100.2	-0.0742	0.538503	0.0133333	0.486471	0.210033	0.106107
Glyma.01G186600.1	-0.966067	1.16526e-05	0.120733	0.282554	0.411533	0.00274546
Glyma.01G187700.1	-0.359433	0.202404	0.687033	0.0157899	0.565333	0.00830641
Glyma.01G202000.3	0.8519	1	-0.920367	1	ND	ND
Glyma.01G207200.1	-0.0977	1	0.4002	1	0.389333	1
Glyma.01G208100.2	0.0723	0.449409	-0.0646	0.350705	-0.347233	0.00125299
Glyma.01G208200.1	0.63395	0.0709564	0.8952	0.0075915	1.08967	0.000172442
Glyma.01G211200.3	0.0356333	0.566662	-0.104767	0.298378	-0.3001	0.0113047
Glyma.01G211700.1	-0.129733	0.430728	0.0966	0.365488	-0.517	0.00252386
Glyma.01G215400.1	0.0295333	1	-0.466933	1	ND	ND
Glyma.01G215500.1	-0.135333	0.385794	-0.977267	9.43197e-05	-2.16227	1.19197e-11
Glyma.01G217700.1	0.0247667	0.625253	0.3202	0.283963	-0.2106	0.191792
Glyma.01G225200.1	-0.0877	0.44296	0.0185	0.4666	0.0091	0.293162
Glyma.01G225800.1	1.44213	0.000489767	0.1443	0.378845	0.780667	0.00430221
Glyma.01G227000.1	0.0823333	0.51951	0.0443667	0.44619	0.105	0.191424
Glyma.01G227300.1	-0.205667	0.460142	-0.5005	0.133887	-0.3682	0.0905419
Glyma.01G228700.1	-0.388567	0.0175625	-0.269033	0.0562522	-1.13293	4.94283e-09
Glyma.01G230700.2	-1.00143	1	ND	ND	ND	ND
Glyma.01G232400.1	-0.0132333	1	-0.0406	1	ND	ND
Glyma.01G232600.1	-0.193067	0.335184	0.1818	0.256233	0.676567	0.000532507
Glyma.01G233600.2	-0.213033	1	-0.145233	1	-0.5493	1
Glyma.01G234200.2	-0.209967	1	ND	ND	-0.4309	1
Glyma.01G234500.2	-0.5334	1	-0.73595	1	ND	ND
Glyma.01G235600.1	0.1476	0.324616	-0.277133	0.0709236	-0.37	0.00489183
Glyma.01G236600.1	-0.0359	0.557104	-0.289667	0.0310331	-0.685867	2.2821e-06
Glyma.01G238400.1	0.319167	0.0792409	0.454667	0.0114018	0.2373	0.0397591
Glyma.01G239500.1	0.431167	0.0178476	0.164267	0.204066	0.289267	0.0175886
Glyma.01G239600.1	-0.159967	0.255024	0.025	0.453784	-0.185367	0.0484024
Glyma.01G240300.1	0.0864667	0.433538	0.500833	0.00168759	1.20173	8.17956e-10
Glyma.01G244900.1	-0.103967	0.348442	0.245433	0.0431022	0.0736	0.165424
Glyma.01G245600.1	-0.0075	0.632889	-0.2124	0.309641	-0.350367	0.0783708
Glyma.02G000200.2	0.409867	0.186429	-0.0923	0.417052	-0.169533	0.171632
Glyma.02G000600.1	0.154367	0.411585	-0.408567	0.0629937	-0.849933	9.60165e-05
Glyma.02G000700.1	0.4883	0.056822	1.22157	9.43197e-05	2.23407	2.21705e-10
Glyma.02G001100.1	-0.280433	0.190426	-0.0429333	0.445	-1.6844	2.08871e-09
Glyma.02G002300.1	0.2487	0.170561	-0.277333	0.0836122	-0.6574	6.74015e-05
Glyma.02G003300.1	-0.161467	0.156082	0.109633	0.200507	0.253033	0.0039554
Glyma.02G004000.1	0.165367	1	0.260167	1	-0.4263	1
Glyma.02G005500.1	0.0637333	0.428438	-0.2284	0.0244058	0.0267	0.244347
Glyma.02G008000.1	-0.207233	1	ND	ND	ND	ND
Glyma.02G008500.1	0.4548	1	ND	ND	-0.517667	1
Glyma.02G012300.1	-0.105967	0.464266	0.150933	0.272917	0.150833	0.12895
Glyma.02G014000.3	-0.0766333	0.436447	-0.158	0.143939	-0.537133	1.54475e-05
Glyma.02G015700.1	-0.1539	0.222177	-0.0527333	0.381079	0.00986667	0.289351
Glyma.02G017800.1	0.131967	0.355585	-0.5368	0.00323597	-0.791967	3.34621e-06
Glyma.02G021600.1	0.2964	0.117085	0.3374	0.0486936	0.382267	0.00630486
Glyma.02G022800.1	-0.0269	0.595167	-0.4723	0.0140528	-0.9696	1.21963e-06
Glyma.02G026800.1	-0.2772	0.105698	0.0358667	0.439643	0.3955	0.00279999
Glyma.02G033900.1	0.0501667	1	ND	ND	ND	ND
Glyma.02G036200.1	-0.386467	0.0836188	0.0181667	0.477164	-0.1205	0.168209
Glyma.02G036300.2	-0.0720667	0.407315	-0.266867	0.0151037	-0.788767	7.78954e-09
Glyma.02G038700.1	0.240333	0.323342	-0.233833	0.236271	-0.3547	0.0446223
Glyma.02G042100.2	-0.0777667	0.543099	0.107333	0.383053	-0.106133	0.20846
Glyma.02G045700.1	0.23325	0.375943	0.28695	0.146267	0.0917167	0.21015
Glyma.02G046400.1	-0.172533	0.340363	-0.0343333	0.495734	0.00633333	0.29966
Glyma.02G046900.2	-0.0324	0.565558	-0.0683333	0.355469	0.225633	0.0234047
Glyma.02G052700.1	0.5829	0.135989	0.573	0.102463	0.4179	0.0650871
Glyma.02G053300.1	0.247633	1	-0.1181	1	ND	ND
Glyma.02G056400.1	0.0663333	0.576622	0.5324	0.0556896	1.54243	1.35108e-06
Glyma.02G059800.1	-0.291333	0.0778604	-0.260933	0.0709236	-0.421833	0.00132719
Glyma.02G066100.1	0.0876667	0.480653	-0.478833	0.0133872	-0.7074	6.64065e-05
Glyma.02G066500.1	-0.0773	0.483991	0.196933	0.163052	0.361833	0.00649967
Glyma.02G071300.1	0.1506	1	ND	ND	ND	ND
Glyma.02G071900.1	0.0151	1	-0.317267	1	-0.4395	1
Glyma.02G074200.2	0.60225	1	0.3443	1	0.940233	1
Glyma.02G076500.1	0.0380667	0.565558	-0.0537667	0.410666	0.0191	0.280153
Glyma.02G077100.1	0.00945	1	ND	ND	ND	ND
Glyma.02G080500.1	-0.176733	0.273498	-0.251167	0.0965292	-0.483133	0.00080698
Glyma.02G090500.1	-0.0917333	0.493941	-0.273367	0.138083	-0.113033	0.178268
Glyma.02G094300.1	-0.0823333	0.345078	-0.0403333	0.488876	0.265267	0.00137178
Glyma.02G096800.1	1.00447	0.000860505	0.046	0.495734	-0.04	0.306066
Glyma.02G097200.2	ND	ND	-0.2154	1	ND	ND
Glyma.02G097300.2	-0.0148667	0.621601	-0.402033	0.0662837	-0.281133	0.0741747
Glyma.02G101700.3	0.0870667	0.51766	-0.1495	0.326363	-0.130767	0.171174
Glyma.02G101800.1	-0.229617	1	ND	ND	ND	ND
Glyma.02G104600.1	0.0421	0.568639	-0.410433	0.0281201	-2.0913	1.51724e-11
Glyma.02G107100.1	-0.0786	0.576622	-0.574333	0.104447	-2.07303	1.12638e-06
Glyma.02G109400.1	-0.184833	0.442035	-0.152467	0.355469	-0.291667	0.0942935
Glyma.02G109900.2	1.47885	1	1.6274	1	1.4005	1
Glyma.02G114800.1	-0.805	1	ND	ND	ND	ND
Glyma.02G115400.1	-0.1223	1	-0.5663	1	ND	ND
Glyma.02G115900.2	-0.112667	0.277181	-0.319433	0.00618515	-1.31577	3.64725e-12
Glyma.02G116000.1	0.1473	0.306556	0.0418	0.425361	-0.119733	0.124184
Glyma.02G120900.1	-0.180333	0.157434	-0.1402	0.167778	-0.558067	7.19285e-06
Glyma.02G124400.1	-0.629567	1	-0.825833	1	-0.339633	1
Glyma.02G133500.1	0.240167	0.134835	0.0813333	0.342887	-0.216533	0.0361234
Glyma.02G134000.1	-0.06605	1	-0.0084	1	-0.30015	1
Glyma.02G138100.1	-0.0713	0.485338	-0.2591	0.0754649	-0.311167	0.00977525
Glyma.02G138400.1	-0.0914667	0.349223	0.153867	0.119395	0.5733	1.46565e-06
Glyma.02G138500.1	ND	ND	-0.6529	1	ND	ND
Glyma.02G140900.1	-0.132733	0.483545	0.499033	0.0634114	1.03077	0.000104948
Glyma.02G141800.2	0.144133	0.380427	-0.0328	0.454939	0.802433	2.19981e-05
Glyma.02G147200.1	-0.159	0.175842	-0.0146333	0.466103	-0.0751667	0.148126
Glyma.02G148200.1	0.427067	0.138014	0.966	0.00181754	1.1349	2.05501e-05
Glyma.02G148400.2	-0.254467	0.411858	0.00736667	0.495734	0.654567	0.019861
Glyma.02G151700.1	-1.043	0.00251841	-0.5769	0.0466473	-1.03078	0.000523241
Glyma.02G154700.1	0.54665	1	1.0673	1	0.7196	1
Glyma.02G158700.3	-0.340567	0.140673	0.0987667	0.369731	-0.8661	3.68323e-05
Glyma.02G165500.1	-0.113833	0.486956	0.3162	0.14593	0.818067	0.000306448
Glyma.02G168300.6	0.0488667	0.547281	-0.0357667	0.444612	0.0554	0.229363
Glyma.02G171600.1	-0.4485	0.120407	0.878267	0.00347074	1.8247	3.36803e-08
Glyma.02G173600.1	-0.4518	1	0.330967	1	0.9179	1
Glyma.02G174400.1	0.459283	0.20856	0.577233	0.0618674	0.732033	0.00545787
Glyma.02G181300.2	-0.0287333	0.564307	0.0461333	0.391826	0.202833	0.0197441
Glyma.02G184600.1	-0.207867	0.527075	-0.350633	0.329025	-0.3799	0.155566
Glyma.02G186100.2	-0.0089	0.633967	0.649267	0.147762	0.213033	0.195871
Glyma.02G186700.1	0.0727667	0.443121	0.19	0.090063	0.298067	0.00304025
Glyma.02G187100.1	0.048	0.546977	-0.135667	0.256732	-0.304467	0.0143716
Glyma.02G187200.1	0.23185	1	0.4156	1	0.1926	1
Glyma.02G195300.1	-0.350233	0.349223	0.4852	0.169594	-0.3359	0.121799
Glyma.02G195400.1	-0.1744	1	0.1032	1	-0.2165	1
Glyma.02G199700.3	-0.139267	0.226713	-0.0918333	0.262636	-0.267333	0.0041835
Glyma.02G201400.1	0.2869	0.198686	0.273867	0.145063	0.0361333	0.267879
Glyma.02G203700.3	-0.133967	0.509572	-0.110167	0.412025	-0.218967	0.150348
Glyma.02G204000.1	-0.0542	0.463605	-0.120567	0.158258	-0.205167	0.00896797
Glyma.02G205500.1	0.192933	0.0717334	-0.0909333	0.228259	-0.255133	0.00220738
Glyma.02G207800.4	-0.2516	1	-0.170833	1	-0.1024	1
Glyma.02G208400.1	-0.0495	0.53108	-0.118	0.262636	-0.382467	0.00204199
Glyma.02G208700.1	-0.120933	0.2814	0.0116333	0.473648	-0.0756667	0.152138
Glyma.02G217100.2	ND	ND	-0.26105	1	-0.2727	1
Glyma.02G217600.9	-0.14185	1	ND	ND	ND	ND
Glyma.02G222400.1	0.0762667	0.396423	0.0179333	0.455662	0.327	0.000559977
Glyma.02G226000.2	-0.342983	0.286723	0.0980833	0.421749	0.651183	0.0126398
Glyma.02G228100.1	-0.200967	0.358717	0.5157	0.0348458	0.56	0.00517439
Glyma.02G229700.2	-0.134733	0.281667	-0.0219	0.455387	-0.204067	0.0400001
Glyma.02G233700.1	-0.2218	0.349223	-0.199733	0.275254	-0.0552	0.258517
Glyma.02G234200.1	-0.607267	1	-0.3063	1	1.53727	1
Glyma.02G236500.1	-0.439067	0.00388126	0.183533	0.122314	-0.502867	7.0839e-05
Glyma.02G236700.1	0.0692667	0.564241	-0.269867	0.219231	-0.4681	0.0230925
Glyma.02G238700.4	-0.152433	0.168701	0.168933	0.0836122	0.566367	9.52517e-07
Glyma.02G238800.1	0.0624	0.483545	0.0586	0.375919	0.246833	0.0143713
Glyma.02G239500.1	0.699183	1	0.486983	1	0.42925	1
Glyma.02G241100.1	-0.0811333	0.480653	-0.156167	0.225744	-0.371	0.00581897
Glyma.02G241200.1	0.115567	0.190426	0.0600333	0.290155	-0.172633	0.00914364
Glyma.02G244300.1	-0.3906	0.17617	0.583767	0.0323441	0.0296667	0.304691
Glyma.02G244400.1	0.194133	0.376433	0.6329	0.0108577	0.801783	0.00055398
Glyma.02G245500.1	-0.0119	0.616636	0.2256	0.100799	0.0746	0.187957
Glyma.02G245800.1	0.0813333	1	0.289133	1	0.959867	1
Glyma.02G250000.2	0.803067	0.142954	0.621967	0.156139	0.687933	0.0452862
Glyma.02G251000.1	0.0387333	0.577686	-0.408767	0.0341034	-0.279833	0.0513408
Glyma.02G254500.1	0.707267	0.000497012	0.678767	0.000605124	0.477167	0.000916567
Glyma.02G255500.1	-0.0573	0.524315	-0.3037	0.0511641	-0.5535	0.000190758
Glyma.02G257200.1	0.31655	0.409042	0.0879167	0.450483	0.73545	0.027929
Glyma.02G260600.2	-0.692933	0.000894952	0.0667667	0.39364	0.243067	0.0402633
Glyma.02G261100.1	-0.334933	0.0836188	-0.2351	0.137136	-0.574983	0.00100535
Glyma.02G266900.1	-0.1406	0.310285	-0.1845	0.147929	-0.839433	4.81995e-07
Glyma.02G268600.2	-0.0617	0.575627	0.0787	0.427055	0.10835	0.236505
Glyma.02G270000.1	-0.77315	1	ND	ND	ND	ND
Glyma.02G270200.1	-0.302333	0.0369148	0.313067	0.0207158	-0.3624	0.00132719
Glyma.02G272600.1	-0.945533	0.000683898	0.502033	0.0291934	1.06003	7.67913e-06
Glyma.02G272700.1	0.472033	1	0.1706	1	ND	ND
Glyma.02G273200.1	-0.1108	0.466058	-0.537667	0.0145794	-0.4607	0.00604145
Glyma.02G276600.1	0.0424	0.524315	-0.382833	0.0040679	-0.436433	0.000102516
Glyma.02G277300.3	1.08127	0.815006	0.7117	0.256712	0.849367	0.0893147
Glyma.02G278600.1	-0.118167	0.488543	0.0386333	0.461871	-0.0218333	0.305353
Glyma.02G284400.2	-0.354433	1	-0.307133	1	-0.0116667	1
Glyma.02G287000.1	0.0633	0.582763	0.153433	0.376002	0.111933	0.231127
Glyma.02G292500.1	-0.5052	0.0934983	0.0121333	0.488829	-0.254867	0.101078
Glyma.02G295100.2	0.250333	1	-0.234333	1	-0.611367	1
Glyma.02G299400.1	0.4272	0.105587	0.339067	0.122314	-0.127133	0.194636
Glyma.02G301900.2	-0.127833	0.370206	-0.218567	0.133997	-0.0727333	0.200476
Glyma.02G302500.1	0.1299	1	-0.262133	1	-0.479367	1
Glyma.02G304500.2	-0.0480333	0.569223	0.268533	0.147762	2.29097	3.33388e-11
Glyma.02G305600.1	0.273967	1	-0.457833	1	ND	ND
Glyma.02G307300.1	0.224933	0.0378587	-0.417767	0.00045465	-1.09213	1.76451e-11
Glyma.02G307500.1	-0.653	1	0.194767	1	3.688	1
Glyma.02G307900.2	0.263	0.146853	0.186633	0.184989	0.3183	0.0140221
Glyma.02G309300.1	0.3046	1	0.6757	1	0.737733	1
Glyma.02G311800.1	-0.286667	0.28499	0.396367	0.115131	-0.0877	0.232216
Glyma.03G002400.1	0.0172333	0.591691	-0.362367	0.00334863	-0.535733	3.43631e-06
Glyma.03G004300.1	-0.170733	0.317681	-0.5445	0.00709145	-1.30457	1.67884e-07
Glyma.03G005900.1	0.455817	1	0.23835	1	0.92825	1
Glyma.03G015400.1	0.249233	0.167341	0.372067	0.0291934	0.4131	0.0033608
Glyma.03G019600.1	-0.09025	0.582763	-0.0338333	0.480738	0.3552	0.130082
Glyma.03G023500.5	0.268033	0.324196	0.369367	0.147762	0.6927	0.00451619
Glyma.03G024300.1	0.6661	0.183315	0.234733	0.358529	-4.90947	5.90246e-10
Glyma.03G026900.2	-0.1836	0.28499	0.1034	0.330361	-0.0384667	0.257239
Glyma.03G027400.1	0.132533	0.310285	0.1674	0.157893	0.00703333	0.295277
Glyma.03G027500.1	0.0596667	0.462011	-0.0222	0.446219	0.0550333	0.18689
Glyma.03G029400.1	-0.5577	0.0148109	0.1005	0.35786	-1.03217	2.3957e-06
Glyma.03G030500.1	-0.304767	0.286374	0.356933	0.158046	-1.56883	1.30247e-06
Glyma.03G031000.1	-0.113	1	0.5034	1	1.05573	1
Glyma.03G032100.1	-0.3331	1	ND	ND	ND	ND
Glyma.03G040600.4	0.7721	1	ND	ND	ND	ND
Glyma.03G045600.1	ND	ND	-0.0784667	1	0.2647	1
Glyma.03G046300.1	0.2581	0.143627	0.5142	0.00502934	0.8105	3.43631e-06
Glyma.03G049700.2	0.1962	1	0.234867	1	0.0345333	1
Glyma.03G050300.1	-0.3419	1	-0.821633	1	-1.19347	1
Glyma.03G055500.4	0.1857	0.218523	-0.190233	0.144459	-0.657333	1.28399e-05
Glyma.03G056400.3	0.0355667	0.565558	-0.1407	0.222838	-0.0467333	0.232896
Glyma.03G061100.1	-0.2023	0.357628	0.342467	0.123283	-0.242867	0.0904775
Glyma.03G061300.1	-1.89647	1	ND	ND	ND	ND
Glyma.03G066600.3	0.177433	0.307648	0.199	0.186448	0.583867	0.000423675
Glyma.03G066800.1	0.566433	0.0527857	0.200467	0.275887	-0.314633	0.0626093
Glyma.03G070300.1	-0.9919	0.041503	0.502233	0.174264	0.864967	0.0112042
Glyma.03G074400.1	0.0960667	0.454747	-0.1307	0.271635	-0.958067	5.35958e-07
Glyma.03G080200.2	1.14705	1	1.1743	1	1.934	1
Glyma.03G084000.1	-0.0329	1	ND	ND	ND	ND
Glyma.03G084200.1	-0.0064	0.630312	0.1563	0.258539	-0.399167	0.0345341
Glyma.03G085500.1	0.371867	0.200451	-0.5126	0.0588041	-0.761483	0.0035435
Glyma.03G086100.1	0.151733	0.383138	0.0268	0.466103	-0.180467	0.104879
Glyma.03G086200.1	-0.251633	0.149931	-0.315667	0.0489926	-1.30503	3.24971e-09
Glyma.03G086400.1	0.193933	0.207656	-0.404233	0.0114361	-0.7661	2.03787e-06
Glyma.03G088900.1	-0.837667	0.00978162	0.0416333	0.462736	0.3992	0.0406917
Glyma.03G092800.1	-0.823067	0.0111292	-0.460467	0.0827696	-0.436667	0.0743725
Glyma.03G097600.1	0.3529	0.00871271	0.6215	9.43197e-05	1.32483	1.56894e-11
Glyma.03G098600.1	0.164367	0.444688	0.1637	0.327802	-0.0188333	0.29198
Glyma.03G099000.1	0.599533	0.0558977	0.226433	0.268024	-1.54907	1.05091e-06
Glyma.03G102700.4	-0.0966	0.383138	-0.144767	0.175697	-0.550133	1.84416e-05
Glyma.03G102900.1	-0.3873	0.0143339	0.1625	0.169594	0.572133	3.34014e-05
Glyma.03G105300.1	-0.0632	0.5402	0.404567	0.0437319	0.127367	0.159072
Glyma.03G108900.1	0.294633	0.105945	0.0716667	0.381079	-0.208767	0.056361
Glyma.03G109900.1	-0.4904	0.00642854	0.120333	0.271635	-0.0581667	0.218445
Glyma.03G110200.1	-0.049	0.631995	-0.282633	0.118462	-0.00833333	0.297394
Glyma.03G110300.1	0.193833	0.316245	-0.0417333	0.446221	-0.2893	0.0410122
Glyma.03G115300.1	-0.787267	0.000667725	-0.279433	0.102463	-0.263033	0.0401591
Glyma.03G116600.1	-0.0810333	0.561041	-0.7452	0.022445	-0.403367	0.0528441
Glyma.03G119400.1	0.0552	0.481312	0.105967	0.227225	0.305967	0.00169995
Glyma.03G120900.2	-0.184367	1	-0.337667	1	-0.375633	1
Glyma.03G121000.1	-0.664333	0.421888	-0.614267	0.324358	-0.313267	0.242557
Glyma.03G122000.1	-0.238467	0.113597	0.533167	0.00114094	0.117333	0.114182
Glyma.03G124400.1	-0.4774	0.108478	-0.4752	0.0692242	-1.91437	2.68284e-08
Glyma.03G128300.2	0.304167	0.12476	0.3251	0.0638225	0.300767	0.0240267
Glyma.03G132700.1	-0.701267	0.0126068	0.548133	0.0285031	2.99607	5.18331e-12
Glyma.03G137100.1	0.140767	0.329113	0.0675	0.378854	-0.0804667	0.184588
Glyma.03G137900.1	2.86713	3.76223e-07	0.116267	0.425361	0.5879	0.0287301
Glyma.03G138000.1	-0.597467	0.000848091	-0.147533	0.210767	-0.501767	0.000259732
Glyma.03G139200.1	0.284767	0.0629595	0.0448667	0.416264	0.641767	8.84959e-06
Glyma.03G142300.1	0.0543333	0.576622	-0.2314	0.245687	-0.376567	0.040227
Glyma.03G142700.1	-0.1232	0.45673	-0.234733	0.190548	0.2889	0.0491193
Glyma.03G142900.2	0.123833	0.368457	0.0541	0.408197	0.3063	0.0114768
Glyma.03G144300.1	0.1556	0.398279	0.07195	0.421749	-0.0655	0.236505
Glyma.03G144500.2	-0.0924667	1	-0.3639	1	ND	ND
Glyma.03G146100.1	-0.339133	0.202404	-0.353667	0.125661	-1.0973	1.9369e-05
Glyma.03G147900.1	0.0823	0.538503	0.525333	0.0411741	-0.8482	0.000346069
Glyma.03G151500.1	ND	ND	0.299367	1	0.781133	1
Glyma.03G156500.3	-0.0422667	0.519053	-0.011	0.497553	0.128067	0.0670094
Glyma.03G161600.2	-0.0276667	0.610433	0.284167	0.196515	-0.2443	0.104942
Glyma.03G164400.3	-0.136067	0.228939	-0.100967	0.233764	-0.153133	0.0434979
Glyma.03G168700.1	0.0177	0.579592	-0.0184333	0.44633	-0.0712333	0.128399
Glyma.03G170000.1	0.0516333	0.560383	0.252867	0.147762	-0.0259667	0.280666
Glyma.03G171100.1	-0.0346667	0.529834	-0.3128	0.00559745	-0.6345	1.344e-07
Glyma.03G172200.3	0.0176667	0.594542	-0.2793	0.0220158	-0.3415	0.000963889
Glyma.03G175200.1	-0.4091	0.409042	-1.00917	0.0761102	-0.897433	0.0470937
Glyma.03G176400.1	0.177367	0.175174	0.273067	0.0285031	0.5004	3.71982e-05
Glyma.03G179800.1	-0.1421	1	0.0635667	1	ND	ND
Glyma.03G181200.1	-0.0209667	0.599118	-0.1041	0.29584	-0.011	0.305353
Glyma.03G181900.2	-0.3681	1	-0.6633	1	ND	ND
Glyma.03G182800.1	0.0751667	0.303	-0.1614	0.0329827	-0.414933	9.31399e-07
Glyma.03G184000.1	-0.577333	1	-0.318833	1	ND	ND
Glyma.03G185800.1	0.00676667	0.630312	0.160067	0.273409	0.406333	0.0117344
Glyma.03G185900.2	-0.308533	0.455503	-0.00863333	0.496076	-0.5224	0.0948024
Glyma.03G190500.1	0.0819333	0.327724	-0.174633	0.0489926	-0.4207	7.36508e-06
Glyma.03G191500.1	0.032	0.630312	0.00946667	0.472808	-0.0433667	0.191459
Glyma.03G192100.2	-0.39085	0.145335	0.355567	0.0883775	0.3192	0.0390208
Glyma.03G193100.1	-0.254167	0.170466	-0.845533	0.000206678	-1.44977	3.80326e-09
Glyma.03G199900.1	0.160467	0.306638	-0.0449	0.426137	-0.430833	0.00208504
Glyma.03G206400.1	-0.3497	0.225604	-0.599933	0.0336893	-1.23227	1.70459e-05
Glyma.03G208200.1	-1.00867	0.00153647	-0.0638667	0.435988	-2.31853	1.02702e-09
Glyma.03G208500.2	ND	ND	-0.22095	1	ND	ND
Glyma.03G212700.3	-0.230067	0.0611751	-0.116633	0.19774	0.0607	0.179087
Glyma.03G214500.1	-0.27045	1	-0.4104	1	ND	ND
Glyma.03G215200.1	-0.191033	0.211426	0.0828	0.340398	-0.206033	0.0427947
Glyma.03G215300.1	0.167267	0.383138	-0.4951	0.0273033	-1.42823	8.49698e-08
Glyma.03G216300.1	1.23963	0.000848091	0.6635	0.0310386	1.81693	3.83717e-07
Glyma.03G216600.1	0.479433	0.119495	-0.292967	0.199168	-0.599333	0.00769112
Glyma.03G219200.3	ND	ND	2.1444	1	ND	ND
Glyma.03G220700.1	0.1302	0.277181	0.0877667	0.288217	-0.430567	0.00016131
Glyma.03G226400.1	-0.2371	0.056822	-0.179067	0.0908032	-0.306833	0.00167942
Glyma.03G228200.2	-0.715633	4.14712e-05	-0.159267	0.163097	-0.481733	0.000136548
Glyma.03G228900.2	0.154433	0.487997	0.1559	0.370028	1.091	0.000372563
Glyma.03G230600.1	0.320033	0.141019	0.396233	0.0451841	0.649867	0.000370405
Glyma.03G232000.1	-0.436233	0.102835	-0.557267	0.0267421	-1.49853	3.21569e-07
Glyma.03G232800.1	0.130067	0.306556	-0.0166667	0.500166	-0.303833	0.00521897
Glyma.03G234600.1	0.0961333	1	-0.170867	1	ND	ND
Glyma.03G235000.2	-0.128467	1	-0.644367	1	ND	ND
Glyma.03G235800.6	-0.360233	0.415236	-0.757667	0.121548	-0.4035	0.133225
Glyma.03G238100.2	0.536433	0.128268	1.20257	0.00162211	2.38457	1.28184e-08
Glyma.03G239000.1	-0.231367	0.306638	-0.0701333	0.421749	-0.575667	0.00344244
Glyma.03G240600.1	0.222733	0.0633648	0.2461	0.0272269	0.7331	5.21594e-08
Glyma.03G242900.2	-0.583033	0.209231	-0.221533	0.359341	-1.42153	0.000468059
Glyma.03G243100.1	-0.321467	1	-0.1077	1	ND	ND
Glyma.03G244800.3	-0.0288333	0.561041	-0.153833	0.1289	-0.117067	0.081924
Glyma.03G246300.1	-0.116533	0.47091	0.2979	0.138821	0.870267	6.96466e-05
Glyma.03G246700.1	-0.131067	0.242623	0.00573333	0.487683	-0.534367	5.13723e-06
Glyma.03G246900.1	0.149967	0.385126	0.3074	0.174907	0.1147	0.204614
Glyma.03G247600.2	0.148433	0.399982	0.0231333	0.471151	-0.251367	0.060998
Glyma.03G248200.1	-0.0821333	0.483545	-0.135833	0.268689	-0.032	0.26434
Glyma.03G248400.1	0.0986	0.45146	-0.344	0.042231	-0.981183	2.53317e-06
Glyma.03G248600.1	-0.0545333	0.532807	0.0233333	0.464036	-0.0691667	0.206657
Glyma.03G249900.1	0.0373	0.606541	1.2797	0.000194824	4.37067	6.63391e-12
Glyma.03G251300.2	0.1012	0.449409	0.0660667	0.396471	-0.0554	0.231897
Glyma.03G252300.1	-0.3792	1	-0.6816	1	-0.454	1
Glyma.03G254300.1	-0.747467	0.00544892	0.255233	0.185135	-0.5046	0.00668464
Glyma.03G256500.1	-0.358067	0.0640595	-0.0537333	0.419869	0.188567	0.0787906
Glyma.03G259600.4	0.189067	0.435023	-0.022	0.4982	-0.809967	0.00166876
Glyma.03G260600.1	-0.484667	0.0213332	0.246233	0.139979	0.702	9.41913e-05
Glyma.03G260900.1	-0.0280333	0.606816	-0.1819	0.282429	-0.237433	0.094306
Glyma.03G261100.1	-0.204067	0.219076	0.0736	0.373571	-0.201517	0.0735203
Glyma.04G004000.1	-0.1759	1	-0.4638	1	ND	ND
Glyma.04G004900.1	-0.183367	0.477049	-0.395667	0.188465	-0.398467	0.0761771
Glyma.04G005900.1	0.298133	0.150957	0.3409	0.0668009	0.391867	0.010163
Glyma.04G008100.1	-0.274667	0.0450606	-0.1109	0.236738	0.0762333	0.161135
Glyma.04G008700.1	0.2936	0.254017	-0.2912	0.175253	-0.432133	0.0222
Glyma.04G009400.1	0.978733	0.00169218	0.193333	0.283543	1.1549	1.54489e-05
Glyma.04G012300.1	0.190267	0.209738	0.276967	0.0535267	0.593167	4.06348e-05
Glyma.04G012400.3	0.7376	0.156411	0.48485	0.204562	1.53417	0.000601883
Glyma.04G012700.1	-0.4432	0.0193008	0.116833	0.296556	-0.327233	0.0121432
Glyma.04G015300.1	-0.0333333	0.585233	0.1803	0.226232	-0.3494	0.052626
Glyma.04G016500.2	-0.3892	0.102775	0.281533	0.145063	0.303733	0.0427821
Glyma.04G016600.2	0.0478	0.594542	0.263167	0.25567	-0.401	0.0527436
Glyma.04G017500.1	0.4428	0.0371497	-0.1417	0.28131	0.408533	0.00733544
Glyma.04G019500.1	0.0509	0.606122	1.2489	0.00779672	3.17557	1.17918e-08
Glyma.04G019700.1	-0.313467	0.0527857	-0.169333	0.17183	-0.2998	0.00922106
Glyma.04G020600.1	-0.663333	1	-0.719833	1	ND	ND
Glyma.04G021400.1	0.1498	0.377774	0.464233	0.0217529	0.965667	3.44921e-06
Glyma.04G021500.1	0.039	0.590368	-0.0911333	0.396544	-0.299267	0.0562412
Glyma.04G023300.1	-0.208	0.152252	0.0189333	0.464338	-0.1966	0.0374595
Glyma.04G028300.1	0.27935	0.316245	0.0673167	0.432623	0.666783	0.0035239
Glyma.04G028500.1	0.0695667	1	-0.145767	1	-1.0056	1
Glyma.04G030800.2	-0.309667	0.157434	-0.144867	0.292754	-0.0682	0.228839
Glyma.04G032600.1	0.0356	0.536771	0.159267	0.115858	0.451367	3.68323e-05
Glyma.04G036200.1	0.332467	0.0274265	0.4292	0.00472965	0.928067	3.47098e-08
Glyma.04G038600.2	ND	ND	0.0054	1	-0.0775	1
Glyma.04G040000.1	0.844133	0.0402346	0.101533	0.426137	0.742667	6.21456e-06
Glyma.04G043200.1	0.0716	0.529834	0.0592333	0.424233	0.0123	0.293548
Glyma.04G044600.1	-0.132467	0.446352	0.540933	0.020307	1.30447	3.9253e-07
Glyma.04G051200.1	-0.782617	0.0138042	-0.353267	0.144538	-0.331767	0.0457418
Glyma.04G052200.1	ND	ND	0.745	1	1.62623	1
Glyma.04G052900.1	0.2836	0.282315	0.317467	0.167778	-0.0557	0.259801
Glyma.04G053300.3	0.0611333	0.470527	0.1071	0.233351	0.0818333	0.14425
Glyma.04G057000.1	-0.169567	0.306556	0.376	0.0307863	0.585033	0.000252233
Glyma.04G058600.1	0.2297	0.242028	0.3881	0.0436242	1.0604	9.67161e-07
Glyma.04G064900.1	-0.1921	1	0.09905	1	-0.0591	1
Glyma.04G074200.2	0.0713	0.523496	0.149333	0.299345	-0.0417667	0.257651
Glyma.04G075000.1	0.0886667	0.40659	0.0224667	0.454651	-0.214867	0.0222015
Glyma.04G076300.1	-0.349833	0.0937195	0.232633	0.158046	0.629833	0.00032496
Glyma.04G076700.1	-0.0553	0.542136	-0.178633	0.21118	-0.273217	0.0457418
Glyma.04G077400.1	0.0988	0.512753	-0.0730333	0.423551	0.489467	0.0194063
Glyma.04G078500.1	-0.762933	0.0178476	-0.868333	0.00617243	-1.3144	8.84959e-06
Glyma.04G079600.1	0.782133	0.148419	0.924467	0.0588706	2.3158	9.06441e-06
Glyma.04G080000.1	0.0512333	0.546977	0.136067	0.271554	-0.150333	0.129052
Glyma.04G080500.1	-0.1438	0.451153	-0.3967	0.0876979	-0.783233	0.000471168
Glyma.04G080700.1	-0.0261667	0.571731	0.0301	0.431769	-0.2133	0.017663
Glyma.04G080800.1	-0.0329333	0.564642	-0.267067	0.0446301	-0.424133	0.000483932
Glyma.04G082200.1	0.189933	0.458751	0.240167	0.292784	0.695467	0.00958309
Glyma.04G084300.1	-0.0484667	1	0.102133	1	-0.204117	1
Glyma.04G089700.1	0.645533	0.00836389	0.462333	0.0308945	-0.214667	0.08777
Glyma.04G091800.1	-0.385567	0.015776	0.433333	0.00582843	1.20133	1.37129e-09
Glyma.04G092400.2	-0.288867	0.0111292	0.3852	0.00112369	0.552533	7.70355e-07
Glyma.04G092600.1	-0.1717	0.156411	-0.101967	0.236489	-0.108633	0.0954055
Glyma.04G094600.3	0.323467	0.0707031	0.356467	0.030311	1.14147	2.6919e-08
Glyma.04G095900.1	-0.141683	0.462011	-0.14455	0.339853	0.13465	0.184154
Glyma.04G104900.1	-0.0815667	0.330714	-0.2806	0.00559745	-0.916833	8.24762e-11
Glyma.04G107900.1	0.0272333	0.580956	0.0977667	0.30147	-0.174667	0.0609577
Glyma.04G115900.1	0.385767	0.124068	0.154	0.301646	-0.0155333	0.29592
Glyma.04G116500.2	0.0203	0.58698	0.153433	0.146267	0.1554	0.0516515
Glyma.04G118700.1	-0.247433	0.101612	0.348633	0.0166672	-0.4762	0.000217368
Glyma.04G123900.3	-0.0684333	0.528127	0.348467	0.0649481	0.849867	1.79754e-05
Glyma.04G131800.2	0.05535	0.531527	0.282483	0.0751394	0.33415	0.0337286
Glyma.04G136000.1	-0.618367	0.038709	0.455033	0.0751316	1.93907	1.70367e-08
Glyma.04G140400.1	-0.138617	1	ND	ND	ND	ND
Glyma.04G142300.1	-0.212067	0.325507	-0.526467	0.0272269	-0.848517	0.000414861
Glyma.04G144300.1	0.1409	0.251333	0.2917	0.0212224	0.0937	0.129284
Glyma.04G154100.1	0.71415	1	1.24055	1	1.40255	1
Glyma.04G154300.3	-0.375	0.225087	0.0167333	0.486471	0.940867	0.000551162
Glyma.04G154500.1	ND	ND	-0.8243	1	0.337	1
Glyma.04G155900.1	-0.412233	0.109481	0.0076	0.490733	0.152467	0.155221
Glyma.04G162800.3	-0.145833	0.215006	0.2414	0.0348322	0.254933	0.00603949
Glyma.04G164100.2	-0.1251	0.562584	0.922967	0.0180719	0.8506	0.0051418
Glyma.04G169200.2	0.0158333	1	-1.55805	1	-1.15915	1
Glyma.04G174800.1	-0.4715	0.00317984	-0.161033	0.167678	0.1983	0.0376793
Glyma.04G178100.1	-0.2309	0.409042	0.1713	0.355469	0.266567	0.126
Glyma.04G190800.2	0.214467	0.270446	0.0297333	0.46161	-0.396933	0.00977525
Glyma.04G192300.1	0.507533	0.167319	0.842667	0.0187543	1.1613	0.000255842
Glyma.04G193500.1	0.159933	0.137414	0.0971667	0.213705	0.357	0.000135737
Glyma.04G194900.2	-0.1581	0.34831	0.0402667	0.444251	-0.174633	0.0988601
Glyma.04G197900.1	-0.126	0.462011	-0.0331	0.463419	-0.00716667	0.299826
Glyma.04G200700.1	-0.114767	0.316245	-0.5775	0.000206678	-0.912	9.46826e-09
Glyma.04G200900.1	0.1183	0.532529	0.348633	0.211525	0.620067	0.019172
Glyma.04G202900.2	-0.175367	0.175166	-0.313633	0.0145899	-1.23443	7.78828e-11
Glyma.04G203000.1	-0.129033	0.306638	-0.192567	0.110907	-0.786567	2.81695e-07
Glyma.04G203200.1	0.0223333	0.635673	0.174667	0.243384	0.5187	0.0021629
Glyma.04G203800.1	-0.0782	0.455311	-0.0460333	0.412025	0.00986667	0.295277
Glyma.04G204400.1	-0.101567	0.468277	-0.043	0.441014	0.0123	0.293162
Glyma.04G204800.1	-0.0967333	0.569223	-0.0210333	0.487789	-0.141967	0.22898
Glyma.04G209000.1	-0.108733	0.325367	0.0953333	0.265517	-0.3482	0.000887237
Glyma.04G213900.1	ND	ND	0.699033	1	ND	ND
Glyma.04G215900.2	-0.329567	0.0358469	-0.108233	0.273572	-0.674033	5.45335e-06
Glyma.04G216000.1	0.0989667	0.435023	-0.109933	0.294185	0.2319	0.0351847
Glyma.04G217500.1	0.382817	0.345078	-0.145433	0.399428	-0.284583	0.155481
Glyma.04G221300.1	0.132633	0.386751	0.8261	0.000227452	1.04963	3.19468e-07
Glyma.04G222400.1	-0.354233	0.0755209	0.0297667	0.45761	0.1145	0.158985
Glyma.04G226500.1	0.278033	0.286723	-0.338367	0.148657	-0.264233	0.0915561
Glyma.04G226900.1	0.0283	0.578933	-0.411133	0.00896662	-0.546233	8.7185e-05
Glyma.04G227700.1	-0.137733	0.406894	0.437967	0.0289221	-0.840267	2.31815e-05
Glyma.04G231600.1	0.725533	0.00247698	0.919	0.000304041	1.2652	1.66184e-07
Glyma.04G231800.2	-0.1001	0.483545	0.458567	0.030856	0.246667	0.065372
Glyma.04G232500.1	-0.1451	1	-0.155867	1	ND	ND
Glyma.04G234900.1	0.372467	0.183315	-0.0987	0.39813	0.22635	0.130082
Glyma.04G236000.3	0.08065	0.49427	0.112567	0.30147	0.190433	0.0693907
Glyma.04G236300.1	-0.6315	0.0466792	-0.364833	0.14593	-0.784933	0.00150214
Glyma.04G240800.1	-0.671767	1.52392e-05	0.819533	6.77577e-06	1.56927	1.37657e-12
Glyma.04G242100.2	ND	ND	0.1334	1	ND	ND
Glyma.04G245100.1	-0.214733	0.26099	-0.23	0.160431	-0.251133	0.0496354
Glyma.04G247900.1	0.113533	0.215006	-0.0361	0.389394	-0.117067	0.0499079
Glyma.04G248300.2	-0.1983	0.108626	-0.0988333	0.246	0.494333	1.70459e-05
Glyma.04G248700.1	ND	ND	0.365967	1	1.40087	1
Glyma.04G249300.1	0.236267	0.181138	0.170867	0.203985	0.0306667	0.264982
Glyma.04G255100.5	-0.0618333	0.523496	0.0796	0.366508	0.249167	0.0350256
Glyma.04G255700.2	0.2263	0.140673	-0.0472667	0.412025	0.111033	0.126379
Glyma.04G256100.4	0.0087	0.619288	-0.0967667	0.267021	-0.4195	0.000202714
Glyma.05G000700.2	0.0369333	0.538503	0.225333	0.0491214	0.978	1.62341e-09
Glyma.05G003400.1	-0.0156333	1	-0.0222667	1	ND	ND
Glyma.05G003900.1	1.53097	0.00372429	0.149567	0.412025	0.768367	0.0209464
Glyma.05G004000.1	-0.162867	0.47091	-0.159133	0.355469	-0.0452	0.274613
Glyma.05G005300.1	-0.0908667	0.377774	0.0449667	0.396544	-0.0581	0.189964
Glyma.05G006300.1	-0.212833	0.279526	0.248967	0.154296	-0.231033	0.068008
Glyma.05G007200.1	-0.18575	1	-0.207817	1	1.46542	1
Glyma.05G008100.1	-0.0716333	0.44296	0.1125	0.221565	0.569733	4.83256e-06
Glyma.05G011600.1	-0.565667	0.0223421	0.0820667	0.398448	0.4155	0.0141938
Glyma.05G016400.2	0.290933	0.0306481	-0.0619667	0.35232	0.2649	0.00632389
Glyma.05G020200.2	-0.0706	0.512011	0.0929333	0.350705	0.6367	0.000141284
Glyma.05G020900.2	0.133767	0.464266	-0.272833	0.184433	0.0618	0.25004
Glyma.05G021400.1	1.23222	0.263767	0.371783	0.411969	1.44132	0.0505204
Glyma.05G022200.1	0.300533	0.44319	0.927467	0.0554503	0.811433	0.025012
Glyma.05G026300.1	0.1365	0.259695	0.00673333	0.486471	0.321767	0.00188766
Glyma.05G029200.3	0.196567	1	0.11215	1	ND	ND
Glyma.05G029800.2	-0.605967	0.0554435	0.660433	0.0251165	-0.137267	0.193238
Glyma.05G031900.1	0.202867	0.218551	0.1276	0.268331	0.255033	0.0282061
Glyma.05G033500.1	0.0294667	0.553059	0.0322333	0.419869	-0.211767	0.0104354
Glyma.05G036600.1	-0.3214	0.182698	-0.178067	0.271635	0.0542167	0.258152
Glyma.05G037500.1	0.2036	0.209331	-0.4852	0.00563088	-0.596133	8.05379e-05
Glyma.05G041900.2	-0.00666667	0.629334	0.0181333	0.472053	0.1627	0.0937853
Glyma.05G042200.1	-0.0987667	0.542379	0.841267	0.0140528	-0.6724	0.00841709
Glyma.05G043200.1	0.190133	0.490155	-0.235	0.33891	0.569133	0.0451697
Glyma.05G043300.1	0.3928	0.397992	0.65285	0.187165	0.920467	0.0237724
Glyma.05G044200.1	0.1229	1	0.0942667	1	ND	ND
Glyma.05G045200.1	-0.22115	0.2814	-0.156917	0.261083	0.20145	0.0811946
Glyma.05G045900.1	-0.0713333	0.385126	0.252333	0.0131289	0.984233	6.12596e-11
Glyma.05G046300.1	-0.0982333	0.310507	0.193967	0.0524122	0.220033	0.00721448
Glyma.05G046400.1	0.254767	0.197401	-0.152567	0.263178	-0.552533	0.000887323
Glyma.05G046700.1	-0.178367	0.200451	-0.0545667	0.387767	0.5325	4.65093e-05
Glyma.05G047400.2	-0.237733	0.153785	-0.175267	0.178416	-0.2695	0.0200754
Glyma.05G048200.1	-0.3277	0.0318079	-0.243467	0.0629937	-0.55845	0.000135769
Glyma.05G051600.2	-0.052	0.612362	-0.0993	0.452291	-0.228567	0.20718
Glyma.05G052600.2	-0.0727333	0.509572	-0.428567	0.0213588	-0.8937	3.25768e-06
Glyma.05G055000.2	ND	ND	-0.507	1	ND	ND
Glyma.05G055500.1	0.0253333	0.596481	-0.260033	0.104447	0.0341	0.261772
Glyma.05G056300.1	-0.567733	1	-1.339	1	ND	ND
Glyma.05G056400.1	-0.118	0.345654	-0.169233	0.156565	-0.4438	0.000405627
Glyma.05G058100.1	-0.412933	0.00251841	0.253267	0.0308945	0.480967	3.22513e-05
Glyma.05G059600.1	0.475133	0.0126012	-0.0608667	0.400767	-0.0198	0.280292
Glyma.05G062200.1	-0.0580667	0.482627	0.0993	0.26064	-0.3038	0.00277069
Glyma.05G062400.1	-0.0289	0.599118	-0.1415	0.296556	-0.476867	0.00451619
Glyma.05G064300.1	-0.0880667	0.411585	-0.0469333	0.401773	0.0808667	0.160273
Glyma.05G070000.2	0.0497333	0.572313	-0.282233	0.156139	-0.205467	0.106099
Glyma.05G072300.2	-0.03545	1	ND	ND	ND	ND
Glyma.05G075100.1	-0.1745	0.408291	0.335367	0.138083	-0.2019	0.124683
Glyma.05G079100.1	-0.2389	0.1589	-0.0327	0.44598	-0.145967	0.101694
Glyma.05G092300.1	0.0913333	0.422532	0.1426	0.202967	0.165167	0.0633586
Glyma.05G103600.1	-0.264567	0.369438	0.284833	0.25266	0.191133	0.172286
Glyma.05G104600.1	-0.03525	1	-0.11735	1	ND	ND
Glyma.05G105800.2	-0.141033	0.370649	0.459467	0.015224	0.576767	0.000408142
Glyma.05G106100.1	-0.0645667	0.538503	-0.0146667	0.480738	0.295167	0.0375762
Glyma.05G110200.1	-0.111667	0.345078	-0.271133	0.0355486	-0.9918	6.77618e-09
Glyma.05G115200.1	-0.0312	0.586109	-0.203667	0.180338	-0.30015	0.0355701
Glyma.05G121100.1	0.16395	1	0.4759	1	0.9533	1
Glyma.05G122800.1	-0.652767	0.0148109	-0.547033	0.0236307	-1.06097	1.85346e-05
Glyma.05G124800.1	0.7017	1	0.6309	1	ND	ND
Glyma.05G125800.1	-0.0700667	0.551452	1.0967	0.000366889	1.7436	2.68748e-08
Glyma.05G125900.1	-0.247433	0.428558	0.5891	0.100023	1.31737	0.000304956
Glyma.05G129600.1	-0.353333	0.0154666	-0.321833	0.0175226	-0.559667	1.78447e-05
Glyma.05G132500.1	0.946	0.236168	0.474333	0.326284	-0.0489667	0.293162
Glyma.05G133700.1	-0.2928	0.456031	0.196767	0.39689	2.6341	2.53154e-06
Glyma.05G139900.1	0.310267	0.229468	-0.446633	0.0673449	-1.39633	1.33385e-06
Glyma.05G141000.2	-0.0428333	0.569152	-0.2109	0.209806	-0.32345	0.0322159
Glyma.05G151100.1	-0.0638333	0.483545	-0.206633	0.0979192	0.188067	0.0418186
Glyma.05G152000.2	-0.398	0.00674693	-0.5442	0.00045465	-0.576733	1.00519e-05
Glyma.05G152100.2	-0.0574	0.477912	-0.154133	0.135548	-0.685933	2.92284e-07
Glyma.05G154600.2	-0.368233	1	0.1069	1	0.6159	1
Glyma.05G156900.1	0.0298	0.60258	-0.121367	0.350705	-0.647633	0.00134651
Glyma.05G157300.1	-0.0616667	0.483545	-0.0260333	0.44633	-0.228867	0.0188853
Glyma.05G157800.1	-0.261933	0.210596	-0.3619	0.0638705	-0.656567	0.000382011
Glyma.05G158100.5	0.0533333	0.550014	-0.0179	0.475591	0.1859	0.0902374
Glyma.05G164100.2	-0.406733	0.0632899	0.0644	0.414553	-0.0356833	0.269648
Glyma.05G166600.1	-0.05415	1	ND	ND	ND	ND
Glyma.05G167700.1	0.224733	0.134005	-0.146233	0.192715	0.223033	0.0258189
Glyma.05G169100.1	0.402067	0.251333	0.892067	0.015224	0.455	0.0500352
Glyma.05G169300.1	-0.126467	0.433538	0.1235	0.320474	1.29567	7.99767e-08
Glyma.05G170500.2	-0.88285	0.310285	-0.6036	0.326826	-0.458017	0.188739
Glyma.05G171400.1	-0.1149	0.436447	0.0436333	0.436088	0.0395667	0.257651
Glyma.05G173300.1	-0.8425	0.0467949	0.2447	0.312474	-0.7265	0.0133406
Glyma.05G173400.1	ND	ND	-0.1123	1	ND	ND
Glyma.05G174300.1	0.213667	0.258795	-0.255167	0.133499	-0.5017	0.00191452
Glyma.05G177100.2	ND	ND	0.0807	1	ND	ND
Glyma.05G178700.1	0.00776667	1	0.26	1	0.434567	1
Glyma.05G181700.2	-0.372433	0.0466792	0.0441667	0.429072	0.216667	0.0522797
Glyma.05G184800.1	-0.16	0.0955022	-0.0275333	0.417052	0.188667	0.00733544
Glyma.05G185800.2	0.0651667	0.482627	-0.0290333	0.444564	0.215867	0.0270181
Glyma.05G186600.2	-0.0875	0.409042	-0.0996333	0.271635	-0.175167	0.0446373
Glyma.05G188000.1	-0.4495	0.0533565	0.2067	0.213853	-1.06397	2.77851e-06
Glyma.05G192900.1	0.0306667	0.583221	-0.0146667	0.477863	0.5318	0.000509439
Glyma.05G197900.1	-0.6517	0.0253867	0.217267	0.256732	0.374767	0.0385862
Glyma.05G199100.1	0.0198667	0.602608	-0.197333	0.147973	-0.741033	6.18877e-06
Glyma.05G199200.1	-0.1922	0.157434	-0.2423	0.0516229	-0.505733	4.82904e-05
Glyma.05G199800.1	0.0613667	0.505402	0.489633	0.00337901	1.4682	9.53745e-11
Glyma.05G200600.1	-0.192933	0.229103	-0.218233	0.126418	-0.309067	0.0116189
Glyma.05G207000.1	ND	ND	ND	ND	-0.1257	1
Glyma.05G207500.1	-0.8345	0.000684152	-0.384833	0.0516229	-1.3012	9.22237e-08
Glyma.05G207600.3	0.212433	0.226713	0.311	0.0619383	0.676567	5.64441e-05
Glyma.05G208400.1	0.0418333	0.560219	-0.206367	0.145441	-0.180433	0.0715863
Glyma.05G208700.1	-0.361883	1	0.346167	1	ND	ND
Glyma.05G209200.2	-0.224467	0.215006	-0.0342667	0.44897	-0.295633	0.0228576
Glyma.05G212800.3	0.0544	0.568639	0.0997333	0.383109	0.507433	0.00742535
Glyma.05G213200.1	0.306667	0.415079	-0.825167	0.0883775	-0.246367	0.217165
Glyma.05G213800.1	-0.265633	0.0336349	-0.1563	0.123583	-0.0955333	0.113469
Glyma.05G214000.1	0.828817	1	ND	ND	ND	ND
Glyma.05G214200.1	-2.7119	4.43078e-09	-0.4178	0.0187237	-0.8994	0.000115933
Glyma.05G215100.2	-0.137533	0.417861	0.0820333	0.391826	-0.210967	0.103418
Glyma.05G216000.1	0.837667	0.0956278	-0.243333	0.350017	-0.0093	0.302482
Glyma.05G216700.1	-0.372533	0.00924917	-0.1511	0.158258	-0.443633	0.000155067
Glyma.05G217300.1	-0.102033	0.306638	-0.1511	0.113672	-0.598967	4.90427e-07
Glyma.05G219300.1	-0.0123	0.60258	-0.0736	0.274936	-0.4384	9.86721e-06
Glyma.05G219400.1	-0.162067	0.135989	-0.170967	0.0727634	-0.9446	2.69383e-10
Glyma.05G222200.1	ND	ND	-0.3412	1	ND	ND
Glyma.05G224000.1	0.0332	0.524315	-0.125767	0.131434	-0.006	0.305353
Glyma.05G225000.1	-0.1519	0.44296	0.3947	0.0908032	0.628467	0.00281292
Glyma.05G226600.1	-0.143467	0.183315	-0.140133	0.129853	-0.0674667	0.152138
Glyma.05G231800.1	-0.4693	0.191905	-0.5551	0.0850906	-1.11727	0.00109898
Glyma.05G231900.1	-0.240567	0.157434	0.458733	0.00802296	1.02797	8.6777e-08
Glyma.05G234900.1	-0.2963	1	-0.5131	1	ND	ND
Glyma.05G237000.2	0.168133	0.37656	-0.191133	0.243384	-0.349633	0.0265532
Glyma.05G238000.3	-0.0594333	0.508817	-0.362333	0.0171027	-0.7582	1.66298e-06
Glyma.05G239000.1	-0.0398	1	-0.405067	1	-0.451967	1
Glyma.05G239300.1	-0.150367	0.326905	-0.434333	0.0134409	-1.24253	8.61176e-09
Glyma.05G240700.1	0.0979	0.342855	0.0324333	0.424003	0.4554	3.84939e-05
Glyma.05G241100.1	-0.106233	0.34446	-0.0534667	0.378073	-0.0386333	0.232896
Glyma.05G241500.1	-0.0397	0.5227	-0.0824333	0.273497	-0.306833	0.00108062
Glyma.05G242700.1	0.0587	0.553082	-0.340767	0.180338	-0.296767	0.0922794
Glyma.05G243400.5	-0.0297	0.570345	-0.3474	0.0140528	-0.366967	0.00144218
Glyma.05G243800.1	0.0476333	0.57526	-0.435133	0.0490176	-0.765367	0.000237467
Glyma.05G243900.1	-0.0685333	0.485338	-0.0932667	0.3157	-0.163767	0.073276
Glyma.05G245500.1	ND	ND	ND	ND	1.1737	1
Glyma.05G245600.1	0.045	0.532795	0.108	0.265501	0.119933	0.106364
Glyma.05G247300.1	-0.345767	0.0707304	-0.215267	0.154471	-1.282	1.75752e-08
Glyma.05G248600.3	-0.0620667	0.508817	0.266133	0.0662837	0.130333	0.111979
Glyma.06G001900.2	ND	ND	ND	ND	-0.5189	1
Glyma.06G002900.1	0.1218	0.324616	-0.0451	0.410666	0.167	0.0550369
Glyma.06G004800.1	-0.5355	0.0111501	0.184733	0.207348	1.81757	2.12902e-10
Glyma.06G005100.1	-0.179367	0.409042	-0.554067	0.0338872	-0.244033	0.10004
Glyma.06G005600.1	0.0829	0.477912	0.104833	0.316151	0.439167	0.00198363
Glyma.06G008900.3	-0.5489	1	-0.46345	1	ND	ND
Glyma.06G012600.1	-0.3399	0.0284477	-0.381767	0.0108975	-0.5448	5.64441e-05
Glyma.06G013100.1	-0.294233	0.20856	-0.313667	0.125661	0.0286333	0.278599
Glyma.06G015000.3	-0.490833	0.0075349	0.1365	0.249178	0.390767	0.00636585
Glyma.06G015400.1	-0.1151	0.310285	-0.0704	0.330361	-0.191867	0.0267555
Glyma.06G015800.1	-0.554267	1	-0.267133	1	ND	ND
Glyma.06G020300.1	-0.0931	1	ND	ND	ND	ND
Glyma.06G020700.1	-0.596467	0.00709926	-0.775967	0.000707247	-1.681	8.88617e-10
Glyma.06G021600.1	0.0297667	0.543394	-0.128667	0.139979	-0.310667	0.000466607
Glyma.06G025900.1	-0.4916	0.286723	-0.581433	0.186448	-0.824433	0.0203056
Glyma.06G027700.1	-0.0725	0.521993	-0.318117	0.113672	-0.162467	0.134078
Glyma.06G028600.1	0.2933	0.286566	0.6737	0.0219325	0.131767	0.196153
Glyma.06G029400.1	-0.00646667	0.623443	-0.109733	0.195375	-0.215067	0.00891822
Glyma.06G030600.1	0.0391	0.558329	0.1028	0.29565	0.6262	2.2876e-05
Glyma.06G030700.1	-0.161033	0.116592	-0.1254	0.136419	-0.0275333	0.23881
Glyma.06G030900.1	0.130633	0.44296	0.5261	0.0187543	0.4101	0.0131391
Glyma.06G036300.1	ND	ND	0.4436	1	0.578067	1
Glyma.06G038000.1	-0.425567	1	-0.3793	1	ND	ND
Glyma.06G043700.1	0.1075	0.460356	0.203533	0.196842	0.0341667	0.266703
Glyma.06G044600.1	-0.268233	0.198247	-0.189767	0.221806	-0.0334667	0.268156
Glyma.06G046000.1	-0.035	1	ND	ND	ND	ND
Glyma.06G050700.1	ND	ND	ND	ND	-0.5771	1
Glyma.06G051400.1	-0.0491333	0.523496	-0.00573333	0.488876	0.328433	0.00340861
Glyma.06G052000.1	0.03	1	0.4166	1	ND	ND
Glyma.06G055100.1	-0.1905	0.267404	-0.290033	0.0754649	0.700767	3.68323e-05
Glyma.06G056000.1	-0.2699	0.207656	-0.0387667	0.450862	-1.1336	9.26499e-07
Glyma.06G062900.2	-0.150367	0.303	-0.163767	0.188298	-0.5289	0.000186323
Glyma.06G066400.1	0.8575	0.228939	0.9126	0.141185	0.948267	0.0456079
Glyma.06G066900.1	-0.6167	1	ND	ND	ND	ND
Glyma.06G069600.2	-0.66805	1	0.04485	1	ND	ND
Glyma.06G070700.1	0.291	0.160524	-0.215067	0.183693	-0.124833	0.155276
Glyma.06G074900.1	-0.1227	0.397593	0.0820667	0.36357	0.591567	0.00020972
Glyma.06G076100.1	0.0106667	0.623443	0.283533	0.0836122	0.177867	0.0851979
Glyma.06G078500.1	-0.00586667	0.627379	-0.121067	0.212218	0.0374333	0.236017
Glyma.06G079600.1	0.0248667	0.560383	-0.0967667	0.206722	-0.0756667	0.126
Glyma.06G080100.1	-0.3683	0.0258411	-0.567933	0.00117024	-1.0409	2.5025e-08
Glyma.06G081400.1	ND	ND	-0.0833167	1	ND	ND
Glyma.06G082200.1	-0.48195	1	ND	ND	ND	ND
Glyma.06G082400.1	0.0247	0.560354	0.0242333	0.430912	0.393267	3.10721e-05
Glyma.06G083700.1	-0.0194667	0.58062	-0.181133	0.0662837	-0.2724	0.00196157
Glyma.06G087200.1	0.59755	0.145336	0.80465	0.0360493	0.702017	0.0104862
Glyma.06G087800.5	-0.048	0.635673	-1.09503	0.0269586	-1.9085	5.77408e-05
Glyma.06G088600.3	-0.0969333	0.488357	0.0490333	0.438767	0.199667	0.0981369
Glyma.06G094400.1	-0.260367	0.369438	-0.0629333	0.450173	0.0712	0.257651
Glyma.06G097200.2	-0.355433	0.0168965	-0.141033	0.190548	-0.739367	6.53944e-07
Glyma.06G097600.1	0.2133	0.20714	0.1738	0.191521	0.304433	0.0144557
Glyma.06G100300.1	1.5677	1	2.28567	1	3.1928	1
Glyma.06G101500.2	-0.0224	0.564241	-0.0101333	0.470637	-0.1723	0.0130898
Glyma.06G105900.3	0.181467	0.324196	0.0887667	0.373989	0.0281667	0.274613
Glyma.06G107200.1	0.139267	1	ND	ND	ND	ND
Glyma.06G110100.1	0.272667	0.20856	0.1886	0.236913	0.0308333	0.273804
Glyma.06G111000.1	-0.059	0.470527	-0.101967	0.236271	0.0675333	0.166153
Glyma.06G111200.3	0.203933	0.285261	-0.0676333	0.408633	-0.100167	0.186021
Glyma.06G114300.1	0.0795333	0.5033	0.1325	0.292784	0.875967	7.39812e-06
Glyma.06G114400.1	-0.236867	0.283749	-0.289433	0.14593	-0.260067	0.0678789
Glyma.06G114800.1	0.0398667	0.536771	-0.226467	0.0593795	-0.351433	0.00116948
Glyma.06G116000.3	-0.11125	1	-0.3435	1	ND	ND
Glyma.06G116200.1	-0.1562	0.345411	0.0229333	0.4666	-0.7061	6.44497e-05
Glyma.06G117200.1	0.0912667	1	-0.8274	1	ND	ND
Glyma.06G122600.1	-0.7478	0.00099521	0.838733	0.000366889	1.26527	5.99132e-08
Glyma.06G123800.1	1.16658	1	0.479017	1	0.899617	1
Glyma.06G127200.1	0.2501	1	-0.169933	1	ND	ND
Glyma.06G131100.1	0.0713	0.483436	-0.0486	0.414553	-0.3888	0.00217432
Glyma.06G131900.1	-0.1754	1	0.0399333	1	ND	ND
Glyma.06G132000.1	0.1836	0.365447	0.0174	0.473202	-0.0092	0.297665
Glyma.06G133500.1	0.35525	0.229612	0.31695	0.136885	0.41695	0.0203056
Glyma.06G134300.2	0.198967	0.331184	0.0706333	0.416582	0.121067	0.177936
Glyma.06G135200.1	0.939417	1	ND	ND	ND	ND
Glyma.06G135500.1	0.006	0.630312	-0.3279	0.0506363	-0.566917	0.000888848
Glyma.06G137100.1	-0.1342	0.303449	0.313967	0.0243783	-0.5181	7.42257e-05
Glyma.06G137300.1	-0.220267	1	0.3257	1	-0.224	1
Glyma.06G138500.1	0.0317667	0.531527	0.0744333	0.268052	-0.0225667	0.25272
Glyma.06G138700.1	0.056	0.510268	-0.376133	0.0115741	-0.4882	0.00017175
Glyma.06G139200.2	0.257867	0.279526	0.339733	0.152264	0.446	0.0162026
Glyma.06G141000.1	-0.800733	0.362921	-1.42923	0.115074	-0.213267	0.257651
Glyma.06G142400.1	0.0472667	0.576622	-0.1294	0.338384	-0.243483	0.0976071
Glyma.06G143000.1	-0.1619	0.231599	-0.1482	0.183221	-0.295833	0.00605703
Glyma.06G144100.2	-0.0284333	0.606918	0.187867	0.282554	0.3884	0.0318409
Glyma.06G144500.1	1.88827	0.00994202	1.9642	0.00574034	2.69757	2.40917e-05
Glyma.06G146400.1	0.635333	0.0716814	1.159	0.00206768	3.38987	7.39721e-11
Glyma.06G146700.2	0.0807	0.456031	-0.137633	0.220059	-0.3405	0.00398645
Glyma.06G148700.1	0.136217	1	ND	ND	ND	ND
Glyma.06G148800.2	0.4962	0.137023	0.474	0.0827731	1.02143	0.000397399
Glyma.06G155700.1	-0.301467	0.135989	0.0797	0.381079	-0.154467	0.117806
Glyma.06G156400.1	0.410367	0.156411	0.590033	0.0303911	1.037	7.19967e-05
Glyma.06G157100.1	-0.148467	0.27687	-0.112767	0.261083	-0.16555	0.0779296
Glyma.06G160200.1	-0.3963	0.279526	0.1477	0.392096	0.463067	0.0575959
Glyma.06G161400.1	0.190433	0.45673	-0.149633	0.391917	0.0666333	0.261772
Glyma.06G162500.3	-0.0105333	0.606816	-0.239367	0.015224	-0.8	1.25719e-09
Glyma.06G162600.2	-0.0901	0.509572	-0.5456	0.0182916	-1.61123	1.44715e-08
Glyma.06G165500.1	0.0877333	0.455674	0.105333	0.299957	0.114767	0.134808
Glyma.06G167600.1	0.0132	0.627379	1.1874	0.00045465	2.6856	2.57048e-10
Glyma.06G169700.1	-0.07925	0.504373	0.06145	0.421749	-0.04155	0.260658
Glyma.06G170300.1	-1.08237	0.0528964	0.6209	0.156139	1.21357	0.00378018
Glyma.06G170900.1	0.116633	0.345078	-0.1274	0.225384	-0.347567	0.002417
Glyma.06G171200.1	0.181333	0.175842	0.163067	0.144461	0.141067	0.0724807
Glyma.06G172000.2	-0.208167	0.0230916	-0.122367	0.104447	-0.0684667	0.116717
Glyma.06G172600.1	0.2762	0.153814	0.0071	0.489463	0.635633	0.000173453
Glyma.06G172700.1	0.0905333	0.468418	-0.112133	0.308275	0.0835333	0.191094
Glyma.06G175200.1	-0.2035	0.478829	0.0259667	0.484729	0.829033	0.0100819
Glyma.06G175400.1	-0.02365	1	ND	ND	0.0324	1
Glyma.06G178300.1	0.243	0.316042	-0.628367	0.0187543	-1.5588	2.16536e-07
Glyma.06G186000.1	-0.0885	1	-0.2426	1	ND	ND
Glyma.06G186300.1	0.0898	0.369895	0.0328333	0.42408	-0.472067	3.04558e-05
Glyma.06G187200.1	-0.3167	0.310285	-0.3119	0.222908	-0.428333	0.0505204
Glyma.06G192500.1	0.151167	0.315617	-0.392133	0.0184242	-0.759167	5.72213e-06
Glyma.06G193500.1	0.854667	0.017209	0.3343	0.195472	-0.2535	0.124144
Glyma.06G194200.1	0.815933	0.0836188	0.117067	0.426137	0.396233	0.101041
Glyma.06G195800.1	0.102033	1	0.15585	1	-0.53	1
Glyma.06G203200.4	-0.200667	0.122751	0.0796667	0.302677	0.2375	0.0107224
Glyma.06G205600.1	0.0768	0.470527	0.0556	0.397146	-0.200833	0.0446765
Glyma.06G217500.1	0.104067	0.438593	0.183367	0.186448	0.796867	5.9289e-06
Glyma.06G222500.1	-0.767967	1	-0.0617	1	-0.655733	1
Glyma.06G224300.1	0.45415	0.257977	0.42765	0.191123	0.494917	0.046179
Glyma.06G224700.1	0.0108667	0.627606	0.4272	0.0658312	0.8801	0.000122222
Glyma.06G229900.1	0.2888	0.232	0.283833	0.163052	-1.2298	2.45565e-06
Glyma.06G231000.2	-0.0064	0.627606	-0.333767	0.0225796	-0.3011	0.00761453
Glyma.06G231500.1	-0.0650667	0.512011	0.285767	0.0677886	0.284333	0.019861
Glyma.06G236100.5	-0.2987	0.342248	0.2232	0.346424	0.57345	0.025531
Glyma.06G249800.1	0.0368333	0.599118	-0.0148667	0.486471	-1.38203	1.53497e-06
Glyma.06G254200.1	0.00866667	0.613778	-0.087	0.227398	-0.0733333	0.126379
Glyma.06G255200.1	0.2415	0.0401491	-0.00543333	0.487683	-0.0400333	0.217752
Glyma.06G256300.2	-0.1738	0.310285	0.216867	0.160266	-0.1522	0.115064
Glyma.06G260200.1	0.194433	0.357628	0.406833	0.0709236	1.46887	1.5292e-07
Glyma.06G260800.1	-0.505267	0.257602	0.2243	0.355469	-0.802967	0.0169779
Glyma.06G270300.1	-0.0303333	0.606816	-0.1004	0.39813	0.234233	0.110891
Glyma.06G275700.1	-0.0247667	0.614883	-0.2174	0.29943	0.290833	0.0858102
Glyma.06G277500.1	0.0109	0.617434	0.0580333	0.387952	0.1565	0.0746741
Glyma.06G289400.1	-0.417533	0.104707	-0.137367	0.33221	-0.167233	0.142033
Glyma.06G301500.1	-0.687433	0.349223	3.02683	0.00157803	6.54083	3.06076e-09
Glyma.06G302600.1	-1.31103	1.16526e-05	0.0245	0.471151	-0.524933	0.00420267
Glyma.06G305700.1	0.0322667	0.57868	0.326067	0.0437319	0.4874	0.00078098
Glyma.06G307100.1	ND	ND	0.19845	1	1.37623	1
Glyma.06G307200.1	0.0834	0.508817	0.261833	0.145063	0.4895	0.00669863
Glyma.06G308800.1	-0.0327	0.566427	0.368433	0.0133872	0.0954667	0.146094
Glyma.06G310200.2	-0.251233	0.294978	-0.150667	0.324851	-0.7556	0.000657302
Glyma.06G312800.1	-0.259867	0.105698	0.0896	0.324269	-0.11695	0.141616
Glyma.06G317500.1	0.2577	0.0640595	0.0219667	0.454939	-0.0150667	0.280292
Glyma.06G318800.1	0.0921667	1	0.5331	1	3.8062	1
Glyma.06G319500.1	-1.07427	0.00127464	0.793633	0.00896662	0.534967	0.013104
Glyma.06G320200.3	0.501633	0.198247	0.264267	0.291961	0.4411	0.0634262
Glyma.06G320800.2	0.0675	1	0.3316	1	ND	ND
Glyma.06G324300.1	0.140433	0.358717	-0.456067	0.0131452	-0.9194	1.22789e-06
Glyma.06G325200.1	-0.410717	0.122751	-0.0691167	0.42416	0.304217	0.0561504
Glyma.06G325300.3	-0.0931333	0.513764	-0.218467	0.230138	-0.7268	0.000608077
Glyma.07G001300.1	-0.311467	1	-0.787	1	-1.46313	1
Glyma.07G002200.1	0.118533	0.479577	-0.519867	0.0318447	-0.525167	0.00676899
Glyma.07G002300.1	-0.153167	0.414962	-0.1155	0.355469	0.0883333	0.225633
Glyma.07G003400.1	-0.164933	0.259695	-0.335433	0.0251165	-0.815533	7.18807e-07
Glyma.07G003600.2	-0.005	0.631718	0.244933	0.145063	0.3529	0.0238774
Glyma.07G004100.1	-0.0815333	0.369895	-0.0961667	0.228133	-0.556133	1.20955e-06
Glyma.07G004200.1	-0.5924	1	-0.465533	1	-1.74737	1
Glyma.07G006300.1	0.117567	1	0.263867	1	-0.0639167	1
Glyma.07G006700.1	-0.342733	0.176666	-0.112267	0.368096	-0.879	0.00241127
Glyma.07G006900.1	-0.380433	0.138014	0.00756667	0.490733	-0.4931	0.00836768
Glyma.07G007000.1	-0.126467	0.327102	-0.1479	0.191862	-0.819933	3.2342e-07
Glyma.07G007300.1	-0.03585	0.566664	0.0264667	0.450744	-0.121433	0.111714
Glyma.07G007400.1	0.0302	0.600117	-0.6014	0.0115741	-0.4034	0.0163305
Glyma.07G009600.1	-0.250767	0.170045	-0.513133	0.00654233	-0.7836	9.19353e-06
Glyma.07G010200.2	0.2415	0.133406	-0.0403333	0.492713	-0.218933	0.0349452
Glyma.07G010600.3	0.14855	1	ND	ND	ND	ND
Glyma.07G012800.1	-0.0361667	0.610396	-0.501633	0.118829	-1.0258	0.000956506
Glyma.07G014400.1	-0.1986	0.0838225	-0.1159	0.185856	0.0318667	0.236509
Glyma.07G015800.1	-0.3165	0.057386	0.194733	0.14593	0.2497	0.0245497
Glyma.07G019000.2	0.1058	0.369895	-0.0980333	0.285497	-0.157433	0.0650111
Glyma.07G019100.2	1.25257	4.18569e-05	0.353733	0.0954426	0.774267	0.000276652
Glyma.07G019900.1	0.0976333	0.333593	0.0649333	0.328564	0.0306667	0.241629
Glyma.07G020000.1	0.0470667	0.527075	-0.389333	0.00782472	-0.583367	1.69723e-05
Glyma.07G020200.1	-0.245833	0.207656	-0.0346667	0.452061	-0.522733	0.00136947
Glyma.07G020600.2	-0.2363	0.125526	-0.0499	0.405976	0.414533	0.000921774
Glyma.07G021700.5	-0.3715	1	ND	ND	ND	ND
Glyma.07G023400.1	-0.379767	0.0439363	-0.0717667	0.382321	-0.226833	0.047236
Glyma.07G023900.2	-0.107517	1	-0.224083	1	-0.32505	1
Glyma.07G024100.3	-0.0505	1	0.0693	1	0.0323	1
Glyma.07G025900.1	-0.1614	0.473597	-0.2521	0.268024	-0.729967	0.00493368
Glyma.07G028600.1	0.0559	0.515806	0.0297	0.44598	-0.3316	0.0048536
Glyma.07G029200.1	0.127767	0.358717	0.04	0.430659	-0.0724333	0.196224
Glyma.07G031100.3	0.216967	0.145336	0.437967	0.0048768	0.5182	9.18554e-05
Glyma.07G033100.1	0.149933	0.47091	0.378317	0.169866	0.845033	0.000988917
Glyma.07G033700.1	-1.39517	0.000101969	-0.3051	0.173171	-2.572	1.27724e-07
Glyma.07G034300.1	-0.207267	0.5366	-0.7467	0.171894	-0.1941	0.24067
Glyma.07G034700.1	0.0641	0.543394	-0.3623	0.0735208	0.31675	0.0474336
Glyma.07G035000.2	-0.1723	0.212503	-0.0152333	0.470445	0.0134333	0.284553
Glyma.07G038600.1	0.0985	0.411599	0.0691333	0.365599	-1.04118	2.42673e-07
Glyma.07G039900.1	-0.297333	0.0701714	0.373533	0.0172313	1.21707	2.5477e-09
Glyma.07G040100.5	-0.323733	0.0766758	0.152967	0.232246	0.3149	0.0140635
Glyma.07G043800.2	-0.0220667	0.576622	-0.382167	0.00207541	-0.6982	7.67172e-08
Glyma.07G045900.1	0.0498667	0.512011	-0.198567	0.0883775	0.260133	0.00839231
Glyma.07G046000.1	0.0233667	0.593404	0.785833	9.43197e-05	2.30777	2.24154e-13
Glyma.07G047500.2	0.0531667	0.571731	0.0616	0.430912	1.07593	1.28685e-05
Glyma.07G048900.1	0.0193333	0.618612	-0.431067	0.0836122	-0.626133	0.00803214
Glyma.07G053200.5	0.09	1	ND	ND	ND	ND
Glyma.07G054900.1	0.331083	0.14219	0.2394	0.192044	-0.1439	0.155221
Glyma.07G057300.2	0.1669	0.400336	0.122467	0.350705	0.316333	0.0465408
Glyma.07G059300.2	-0.7878	0.0104826	0.0859	0.416582	0.0944667	0.224559
Glyma.07G059800.1	0.447867	0.0100074	0.357167	0.02264	0.3777	0.00299085
Glyma.07G060000.2	-0.66305	1	ND	ND	ND	ND
Glyma.07G066800.1	0.8208	0.00251841	0.823167	0.00218473	0.980633	2.41739e-05
Glyma.07G072900.1	0.0463667	0.508817	-0.0358	0.416984	0.0156667	0.303895
Glyma.07G073100.1	-0.3267	0.386751	1.13893	0.0140528	1.78083	3.6507e-05
Glyma.07G073900.1	0.190133	1	0.298467	1	0.747033	1
Glyma.07G074700.1	-0.1139	0.286746	0.324433	0.00726875	0.955567	1.02702e-09
Glyma.07G075300.1	0.10985	1	0.22815	1	ND	ND
Glyma.07G077100.1	0.0867667	0.438725	-0.127067	0.235149	-0.0455	0.230834
Glyma.07G078300.6	-4.5046	1	-5.5359	1	ND	ND
Glyma.07G079700.1	-0.1663	0.324616	-0.156783	0.271799	-0.154733	0.112978
Glyma.07G083900.1	0.8211	0.0203425	0.7983	0.0159675	0.315167	0.0865958
Glyma.07G084000.1	-0.55335	0.194347	-0.01615	0.489992	0.147183	0.221042
Glyma.07G085200.1	0.259467	0.226713	0.379867	0.0619699	0.4659	0.00617947
Glyma.07G087500.1	0.105267	0.392778	-0.396867	0.0108577	-1.4901	6.20869e-11
Glyma.07G090200.1	0.0435667	0.521993	-0.0483667	0.385632	-0.870467	1.05547e-08
Glyma.07G091500.2	-0.316533	0.462391	-0.449767	0.271799	0.0639	0.282156
Glyma.07G103000.3	-0.0851333	0.456834	0.127567	0.255523	0.0896333	0.167494
Glyma.07G104500.1	0.1728	0.254101	0.0213	0.464165	1.06323	2.46697e-08
Glyma.07G105400.1	-0.429567	0.00642854	0.252267	0.0556365	0.3984	0.000877149
Glyma.07G107700.1	0.117433	0.45572	-0.2385	0.173262	-0.493667	0.00397713
Glyma.07G107800.1	-0.4345	0.0116062	-0.299833	0.0437319	-0.557867	0.000314338
Glyma.07G108700.2	0.2115	0.307648	0.174067	0.267021	0.145833	0.149897
Glyma.07G114600.1	-0.0860333	0.434371	-0.411467	0.0063092	-0.3416	0.00279999
Glyma.07G115000.1	-0.916533	0.0128535	-0.5864	0.0836122	0.166433	0.184382
Glyma.07G115700.2	-0.27175	1	ND	ND	ND	ND
Glyma.07G115900.1	0.134767	0.256464	-0.169767	0.116474	-0.0646667	0.178165
Glyma.07G117000.1	0.301767	0.242028	0.699433	0.0110811	0.622667	0.00340861
Glyma.07G118300.1	0.170567	0.222308	0.145533	0.192715	1.00057	1.43791e-08
Glyma.07G118800.1	-0.102833	0.522355	0.0106333	0.489685	-0.251733	0.103583
Glyma.07G119500.1	-0.3472	0.232767	-0.4646	0.0896687	-0.1986	0.121305
Glyma.07G120400.1	-0.0236	0.613831	-0.0666333	0.429634	-0.0553667	0.257651
Glyma.07G121000.3	-0.0886667	0.44296	-0.1811	0.152598	-0.756933	2.69221e-06
Glyma.07G125400.1	0.328533	0.00808533	-0.184233	0.0731638	-0.211833	0.0114768
Glyma.07G125900.1	-0.4278	0.0132546	0.277833	0.0593795	0.3384	0.00596672
Glyma.07G126200.1	-0.290267	0.273498	0.349533	0.0608165	0.391133	0.0100684
Glyma.07G126400.1	0.304633	0.0533565	-0.0836333	0.331335	0.181567	0.0540254
Glyma.07G127100.1	-0.735633	0.0515377	-0.121767	0.350017	-0.330583	0.0546451
Glyma.07G129700.1	-1.38215	0.0531217	-0.26105	0.386317	0.3049	0.18633
Glyma.07G137100.1	-0.195433	0.214214	-0.304567	0.0440022	-0.511667	0.000282824
Glyma.07G138300.2	-0.0804333	0.564642	-0.397767	0.158837	-0.1569	0.192836
Glyma.07G140000.1	0.536633	1	-0.0218333	1	ND	ND
Glyma.07G140400.2	0.229467	0.182614	-0.0843667	0.351908	-1.11597	3.85658e-08
Glyma.07G140700.1	0.3677	1	-0.0929	1	-2.1347	1
Glyma.07G142600.1	-0.960167	0.00099521	-0.036	0.496473	-0.843067	0.000212735
Glyma.07G143100.1	-0.868767	0.0068151	-0.0353667	0.4666	-0.498233	0.017343
Glyma.07G151800.1	-0.4933	0.00381626	-0.0902333	0.318174	-0.338033	0.024138
Glyma.07G152700.1	0.190533	0.205486	-0.279067	0.0491214	-0.617233	2.0921e-05
Glyma.07G153100.1	-0.4879	7.56634e-05	0.488033	0.000113465	1.21133	3.01802e-12
Glyma.07G155200.1	1.30703	0.000879453	1.06887	0.00403428	4.32897	1.69861e-12
Glyma.07G155700.1	-0.397267	1	ND	ND	0.121	1
Glyma.07G159600.1	-0.351667	1	ND	ND	ND	ND
Glyma.07G160500.1	0.0124667	0.607305	-0.389233	0.00264619	-0.920233	2.34148e-09
Glyma.07G162900.1	0.017	0.635673	0.0885333	0.371523	-1.42487	1.18637e-08
Glyma.07G172000.1	-0.0114333	0.627379	-0.42875	0.0736156	0.277733	0.0644156
Glyma.07G180000.1	-0.468217	1	-0.537783	1	ND	ND
Glyma.07G180100.1	-0.0279	0.564241	0.0614	0.344625	0.325867	0.000987473
Glyma.07G182100.1	0.211767	0.154316	0.249633	0.062309	0.128867	0.100334
Glyma.07G183600.1	0.118967	0.286374	0.0291667	0.430987	0.1562	0.0450862
Glyma.07G185400.2	ND	ND	0.27835	1	0.60985	1
Glyma.07G185700.1	0.1966	1	ND	ND	ND	ND
Glyma.07G188200.1	0.0200667	0.606816	0.497667	0.00896662	1.02413	3.85856e-07
Glyma.07G189500.1	-0.335033	1	-0.0811667	1	ND	ND
Glyma.07G191600.4	0.2087	1	ND	ND	ND	ND
Glyma.07G195000.1	-0.2857	0.245532	-0.318667	0.140053	-1.25777	2.03787e-06
Glyma.07G195900.1	-0.108367	0.362921	-0.0107333	0.478849	-0.0781	0.169529
Glyma.07G202100.2	-0.221033	0.217883	0.375067	0.0322508	0.237367	0.0455967
Glyma.07G202300.1	-0.200633	0.175842	0.0071	0.487726	-0.216333	0.0301471
Glyma.07G205500.1	0.108833	0.421574	0.0076	0.488709	-0.279033	0.0331935
Glyma.07G206200.3	-0.3265	0.0515377	-0.00966667	0.498455	-0.289967	0.0127887
Glyma.07G208200.1	0.7019	1	-0.40355	1	ND	ND
Glyma.07G210800.1	-0.042	1	ND	ND	ND	ND
Glyma.07G212800.2	4.67773	3.78188e-09	0.302833	0.306734	-0.3535	0.129762
Glyma.07G213500.3	0.0225	0.606162	0.129633	0.299957	0.166133	0.110239
Glyma.07G214700.1	-0.1254	0.33798	0.3861	0.0115741	-0.193733	0.0449267
Glyma.07G215300.3	-0.0923667	0.465924	-0.234933	0.132119	-0.2179	0.0548847
Glyma.07G215900.1	-0.7998	0.00175082	0.1086	0.355905	0.250167	0.0670094
Glyma.07G218400.1	-0.335633	0.101612	0.4456	0.0222337	0.7918	2.49535e-05
Glyma.07G218700.1	0.0106333	0.627379	0.0554667	0.433028	-0.1998	0.106107
Glyma.07G219000.1	-0.0919667	0.49427	-0.157033	0.277842	-0.163133	0.126866
Glyma.07G219500.1	-0.195067	0.267404	-0.377833	0.0321351	-0.3295	0.0144248
Glyma.07G220900.1	-0.36135	1	0.04795	1	ND	ND
Glyma.07G221300.1	0.0123333	0.635673	0.175367	0.158837	0.655767	1.08331e-05
Glyma.07G224600.1	-0.221967	1	-0.413567	1	ND	ND
Glyma.07G224800.2	0.131667	0.198247	-0.0448	0.371523	0.0223333	0.25558
Glyma.07G228000.1	-0.159	0.335398	-0.167767	0.226416	-0.612533	0.000225402
Glyma.07G228100.1	0.0830833	1	-0.197067	1	ND	ND
Glyma.07G232900.1	-0.270567	0.0515377	0.0563667	0.374222	0.1275	0.0858102
Glyma.07G236600.3	-0.22225	0.40803	0.523567	0.0638225	1.5625	4.39071e-06
Glyma.07G237700.1	0.1172	0.392837	0.0294333	0.452291	0.0479333	0.23749
Glyma.07G238400.1	0.27935	1	ND	ND	ND	ND
Glyma.07G241600.2	-0.272367	0.0439363	-0.333067	0.0110944	-0.8455	2.96003e-08
Glyma.07G241800.1	-0.1508	0.345078	-0.289267	0.0807383	-0.789733	1.12118e-05
Glyma.07G242100.1	-0.108967	0.444976	-0.135667	0.281114	0.468133	0.00267908
Glyma.07G243500.2	0.235833	0.40659	0.0361667	0.472565	0.0771333	0.255834
Glyma.07G246300.1	0.0837667	0.385126	-0.0348	0.417052	0.0122333	0.282156
Glyma.07G247500.1	0.140533	0.512011	0.253233	0.28977	0.629233	0.0554447
Glyma.07G253200.1	0.0628333	0.532807	-0.0597333	0.416984	-0.5888	0.000517635
Glyma.07G254600.1	-0.0113333	0.624435	-0.473	0.020307	-1.31907	7.75164e-08
Glyma.07G256100.1	0.1367	0.465924	-0.122667	0.364488	-2.91033	1.51724e-11
Glyma.07G258600.1	-0.2873	0.269841	0.509767	0.030856	1.1856	3.16713e-06
Glyma.07G260200.1	0.454767	0.175174	0.2495	0.268085	1.06057	0.000264388
Glyma.07G260300.2	-0.1197	1	0.915867	1	0.311417	1
Glyma.07G261400.5	-0.181767	0.129257	0.108633	0.212218	0.160567	0.0371032
Glyma.07G262600.1	0.1299	0.466693	0.1905	0.271635	0.200933	0.11956
Glyma.07G263800.1	0.305967	0.0233202	0.0683667	0.33695	0.421367	0.000186323
Glyma.07G265500.1	0.264567	0.492732	-0.0138	0.494269	-0.403267	0.162956
Glyma.07G271400.1	0.81295	0.00275805	0.87175	0.00164562	0.667333	0.000546675
Glyma.07G272400.1	0.202867	0.0533565	0.0742333	0.271635	0.265	0.0013428
Glyma.07G273500.1	-0.0153333	0.619952	-0.278567	0.147575	-0.533	0.00349505
Glyma.07G274100.1	ND	ND	-0.15515	1	ND	ND
Glyma.08G004800.2	-0.226767	0.176798	0.0231333	0.463288	0.0589	0.219564
Glyma.08G005100.1	0.048	0.631718	-0.124567	0.288817	-0.092	0.181373
Glyma.08G005200.1	-0.554833	0.000655587	0.128367	0.217729	0.2005	0.0327179
Glyma.08G006400.1	-0.156833	0.477002	-0.2665	0.275703	-0.6942	0.0302649
Glyma.08G006500.1	0.1215	0.50759	0.0836	0.42408	-0.664667	0.00542456
Glyma.08G015300.2	-0.0731667	1	ND	ND	ND	ND
Glyma.08G015900.1	0.0119667	0.611187	-0.0113667	0.475591	-0.0212667	0.265973
Glyma.08G017800.2	1.20487	6.03295e-08	0.5333	0.00141598	0.796533	6.32951e-07
Glyma.08G020500.1	0.703033	2.24813e-07	-0.0486667	0.345031	0.103567	0.0670094
Glyma.08G025300.1	-0.272033	0.128561	0.0259	0.45953	-0.3716	0.00546172
Glyma.08G025600.1	-0.0172	0.600117	-0.1267	0.207875	-0.254033	0.010163
Glyma.08G025700.1	0.00983333	0.627379	0.1302	0.31139	-0.753033	9.74015e-05
Glyma.08G027700.1	0.19445	0.389903	0.41345	0.147762	0.45415	0.0159459
Glyma.08G030200.1	-0.201867	0.146908	0.0371	0.42408	0.0696333	0.180019
Glyma.08G031100.1	-0.134133	0.438593	0.230067	0.191862	0.218233	0.0871117
Glyma.08G031800.1	-0.1934	0.0960141	0.108167	0.204668	0.389633	0.000119222
Glyma.08G033400.1	0.5269	0.0426932	0.682967	0.00764149	1.0413	1.31392e-05
Glyma.08G035400.1	0.0691	0.491556	0.2587	0.0754649	0.761133	3.44546e-06
Glyma.08G039200.1	-0.138167	0.267429	0.158	0.147762	-1.09897	8.31276e-10
Glyma.08G039300.1	0.110967	0.294978	0.453733	0.000607179	0.0558667	0.186544
Glyma.08G040000.1	0.0348667	0.546977	0.104067	0.243384	0.433233	0.000115724
Glyma.08G042400.1	0.0748667	0.503193	-0.3681	0.0356055	-0.495667	0.00122629
Glyma.08G044100.1	-0.0426667	0.627379	0.0115333	0.466103	-0.217233	0.00283509
Glyma.08G046400.1	-0.26935	1	ND	ND	ND	ND
Glyma.08G047200.2	-0.290533	0.374539	0.165733	0.376002	-0.200867	0.179974
Glyma.08G048400.1	-0.482333	0.0703958	-0.4719	0.0486936	-0.389233	0.0267504
Glyma.08G048800.1	-0.0378	0.577914	0.0547667	0.424003	-0.125733	0.151311
Glyma.08G050100.1	0.0509	0.49288	-0.3025	0.0131682	-0.634733	7.29501e-07
Glyma.08G051600.1	0.0462667	0.455674	-0.284567	0.00250712	-0.5633	3.30126e-08
Glyma.08G051900.1	0.1516	1	0.18305	1	0.0379	1
Glyma.08G052600.1	-0.0249	1	-0.1626	1	-0.21095	1
Glyma.08G054300.2	0.316667	0.214558	0.0121667	0.487789	-0.161867	0.153518
Glyma.08G055000.1	-0.0186667	1	0.134133	1	ND	ND
Glyma.08G055600.1	-0.0778	1	0.0472	1	ND	ND
Glyma.08G055700.1	-0.43875	1	-0.33565	1	-0.44265	1
Glyma.08G059300.1	-0.301267	0.0318079	0.0479	0.396544	-0.0132333	0.283128
Glyma.08G059700.1	-0.11195	1	0.964283	1	0.878217	1
Glyma.08G059800.2	-0.350467	0.289811	-0.0292333	0.477863	-0.3633	0.0793195
Glyma.08G061200.1	0.570367	1	ND	ND	ND	ND
Glyma.08G061500.1	-0.0843	1	-0.0616	1	-0.2338	1
Glyma.08G063500.1	-0.0168333	0.579959	-0.0350333	0.39125	0.2473	0.00123448
Glyma.08G064100.1	-0.184367	0.24065	0.353533	0.0261136	0.340833	0.00643986
Glyma.08G064900.1	-0.08105	1	ND	ND	ND	ND
Glyma.08G065100.1	-0.264533	0.200451	-0.591667	0.00667675	-1.3153	5.78842e-08
Glyma.08G066600.2	-0.0293667	0.612362	-0.388067	0.147575	0.105	0.226116
Glyma.08G067100.1	-0.0840667	0.491063	-0.02955	0.461871	-0.2673	0.0666027
Glyma.08G071900.1	-0.178533	0.445957	0.4061	0.133499	0.601233	0.0105082
Glyma.08G072200.1	-0.0797333	0.532807	0.0357667	0.461871	-0.501033	0.00809921
Glyma.08G072600.2	0.00873333	0.626958	0.0231667	0.464165	0.0755667	0.196925
Glyma.08G073600.1	-0.0201167	1	-0.02735	1	ND	ND
Glyma.08G074700.1	-0.6587	0.0066533	-0.253067	0.158258	0.0131667	0.293162
Glyma.08G080700.1	-0.227667	0.253815	0.761167	0.00117024	1.82863	4.07804e-10
Glyma.08G081900.1	-0.0232	1	-0.2251	1	-0.5279	1
Glyma.08G082000.1	0.0388667	0.528127	0.0202667	0.452682	-0.0509333	0.198416
Glyma.08G084300.1	-0.1891	0.336439	-0.0782667	0.399593	-0.159733	0.133288
Glyma.08G084800.1	0.0535333	0.547281	-0.0605	0.413643	-0.5278	0.00106608
Glyma.08G085900.1	-0.0691	0.523496	-0.233533	0.185869	-0.283133	0.0347225
Glyma.08G086700.2	-0.1225	0.331184	0.0159333	0.469361	-0.316933	0.00472622
Glyma.08G086800.1	-0.2592	0.232767	0.139067	0.309641	-0.190167	0.107312
Glyma.08G087000.2	0.164233	0.432707	-0.589933	0.0252417	-1.16583	1.07824e-05
Glyma.08G087200.1	-0.0941667	0.534586	-0.648767	0.0271207	-1.71697	2.81695e-07
Glyma.08G087500.3	-0.183233	0.175842	0.0505	0.391826	-0.0281667	0.25702
Glyma.08G090400.1	-0.3123	0.257977	-0.6358	0.0245843	-0.455333	0.0240148
Glyma.08G091600.1	-0.268267	0.323449	0.163233	0.338276	0.263733	0.103583
Glyma.08G092800.1	0.220067	0.267064	-0.024	0.468091	-0.255567	0.0520005
Glyma.08G094600.1	1.32152	9.20907e-05	0.36455	0.122314	1.70202	9.46075e-08
Glyma.08G095000.1	-0.3071	0.323342	-0.0806	0.42408	-0.0756	0.254615
Glyma.08G095200.1	0.0578	0.49464	-0.254733	0.0489926	-1.10663	1.52191e-09
Glyma.08G096800.1	-0.490033	0.00226929	-0.2042	0.104779	0.2657	0.0121505
Glyma.08G097800.1	0.41715	0.041503	0.506317	0.0114361	1.23338	2.02955e-07
Glyma.08G101100.1	-0.0781333	0.482298	-0.0636333	0.391917	-0.4583	0.00114138
Glyma.08G104200.2	-0.06365	0.565265	-0.336	0.186448	-0.29395	0.0743372
Glyma.08G108800.1	-0.0598667	0.444885	-0.2613	0.0140528	-0.671267	5.11134e-08
Glyma.08G108900.3	0.0975333	0.436857	-0.048	0.419252	-0.498633	0.000427724
Glyma.08G109000.2	-0.205617	1	-0.152467	1	ND	ND
Glyma.08G111000.2	0.372633	0.103241	0.614967	0.00751814	1.01843	4.66416e-06
Glyma.08G112000.1	0.334233	1	ND	ND	ND	ND
Glyma.08G112300.1	-0.470267	0.215006	0.3536	0.221565	0.675633	0.0161929
Glyma.08G113000.1	0.208933	0.0836188	-0.124167	0.179715	0.147533	0.0474744
Glyma.08G113200.1	0.0685667	0.383571	-0.106767	0.167225	-0.0932333	0.0843884
Glyma.08G113600.1	-0.0433333	0.593897	-0.0576667	0.44619	0.1481	0.194768
Glyma.08G114900.1	0.00666667	0.637276	-0.143167	0.0963608	-0.436167	6.75878e-06
Glyma.08G115600.1	-0.377833	0.00210551	-0.319933	0.00574034	-0.6205	2.89323e-07
Glyma.08G115800.6	0.1821	0.122751	0.292667	0.0118912	0.475433	1.54902e-05
Glyma.08G124600.1	-0.0759333	0.524315	-0.5996	0.00893416	-0.884533	2.59291e-05
Glyma.08G125700.1	-0.0565667	0.600487	-0.637967	0.0999255	-0.3936	0.0984266
Glyma.08G126200.3	0.0289	0.535976	0.0511333	0.335258	0.0153667	0.267606
Glyma.08G127600.1	-0.2387	0.175842	0.368333	0.0285031	0.670267	4.01487e-05
Glyma.08G128100.1	-0.1964	0.487997	0.519033	0.133191	3.23523	2.12192e-09
Glyma.08G130600.1	-0.104	0.60074	-0.0213333	0.491496	0.234367	0.229288
Glyma.08G133800.1	-0.0458667	0.563911	-0.0584	0.416582	-0.305967	0.0230925
Glyma.08G136200.2	-0.0123333	0.614749	0.222033	0.0883775	0.577233	2.99654e-05
Glyma.08G137000.1	-1.07273	0.000398467	-0.3162	0.140614	-0.369133	0.0318565
Glyma.08G138800.1	-0.115933	0.330417	0.193433	0.102463	0.321467	0.00286954
Glyma.08G139400.2	ND	ND	-0.1182	1	ND	ND
Glyma.08G141100.1	-0.4184	0.056822	-0.0111667	0.486471	-0.1313	0.152922
Glyma.08G141700.1	0.0468333	0.572313	-0.3968	0.0578083	-0.8981	2.80618e-05
Glyma.08G142800.1	-0.01105	0.631718	0.12215	0.419862	0.0378	0.283128
Glyma.08G145400.4	0.676167	0.0528964	0.516467	0.0833478	0.53	0.0228075
Glyma.08G146200.1	-0.251167	1	0.521717	1	0.439533	1
Glyma.08G146500.1	-0.202467	0.3367	0.0761333	0.412549	-0.179067	0.126866
Glyma.08G150400.1	-0.898	0.041503	0.760467	0.0505842	2.3002	4.16921e-07
Glyma.08G151900.1	-0.0454	0.586942	-0.496667	0.0562522	-0.392667	0.0362482
Glyma.08G152400.1	0.0566	0.521963	-0.483833	0.00469415	-0.394667	0.00220148
Glyma.08G153100.3	0.4645	1	0.2734	1	0.31605	1
Glyma.08G157700.2	-0.100267	0.293957	0.153533	0.0947025	0.200733	0.00963999
Glyma.08G160500.1	0.4652	0.251333	-0.1112	0.415789	0.180333	0.176461
Glyma.08G164100.1	0.380083	0.218966	-0.04955	0.4666	0.68775	0.0239258
Glyma.08G164900.1	-0.0647333	0.523496	-0.0469333	0.427405	-0.191567	0.0762899
Glyma.08G165400.1	-0.0422	0.502107	-0.201067	0.0402738	-0.107667	0.0759442
Glyma.08G167100.1	0.0602333	0.562313	0.1935	0.261385	0.731067	0.000575128
Glyma.08G167600.4	0.0362333	0.532529	-0.118967	0.184989	0.00623333	0.293792
Glyma.08G169800.1	-0.444467	0.0508218	0.355167	0.0698858	-0.4035	0.0113049
Glyma.08G173500.1	-0.106733	0.358394	-0.0951667	0.284411	-0.0234667	0.265427
Glyma.08G175900.1	-0.0331667	0.616636	-0.462633	0.179715	-0.519233	0.0550085
Glyma.08G179700.1	-0.562533	0.0567815	1.22003	0.000277019	1.4214	1.46565e-06
Glyma.08G181000.1	0.2065	0.1589	-0.160567	0.168901	-0.642533	7.04037e-06
Glyma.08G187000.1	0.0976333	0.465326	-0.194967	0.190408	-0.288633	0.027662
Glyma.08G187500.1	-0.131167	0.323342	0.0527	0.39813	0.014	0.304858
Glyma.08G189500.1	-0.173167	0.411585	-0.0317	0.467126	-1.1094	1.74754e-05
Glyma.08G189600.1	0.773567	0.000848091	-0.2705	0.121822	-3.26453	3.81671e-14
Glyma.08G190800.1	0.6332	1	0.34	1	ND	ND
Glyma.08G191200.1	-0.422917	0.175842	-0.0487667	0.450862	0.0337333	0.27806
Glyma.08G193200.1	0.0239	0.590715	-0.165	0.180816	-0.407833	0.00140947
Glyma.08G193400.2	0.157767	0.355585	0.193467	0.204066	-0.0453	0.253193
Glyma.08G196300.1	-0.0216	0.619952	-0.6212	0.0431022	-0.170733	0.176461
Glyma.08G196500.1	0.190533	0.316245	-0.1157	0.335258	-0.950367	6.66962e-06
Glyma.08G196800.2	ND	ND	-0.3367	1	0.66765	1
Glyma.08G199900.1	-0.311433	0.0644925	-0.0574667	0.39813	0.0314667	0.25999
Glyma.08G200100.1	0.114467	0.229103	2.8602	0.00513185	3.87507	2.22983e-05
Glyma.08G200200.1	-0.2982	0.270449	0.837167	0.00574034	2.0221	1.12075e-08
Glyma.08G201300.2	-0.9258	0.124526	-1.05693	0.0513487	-0.4058	0.136915
Glyma.08G202900.1	-0.3255	0.242623	-0.0739667	0.427055	-0.310167	0.0713923
Glyma.08G206900.1	-0.0456	0.554918	-0.0758667	0.373571	-0.181533	0.0766548
Glyma.08G207800.1	0.0630333	0.50322	-0.3168	0.0325899	-0.6957	7.01723e-06
Glyma.08G208700.1	-0.19195	0.505783	0.4033	0.213853	1.6757	4.61996e-05
Glyma.08G209900.1	-0.366567	0.257602	0.162967	0.355469	-0.1209	0.218649
Glyma.08G211200.1	0.0159	0.601171	-0.0853	0.292784	0.00756667	0.293162
Glyma.08G211400.1	0.1564	0.483619	-0.188533	0.33695	-0.540567	0.0255466
Glyma.08G211700.1	-0.0848333	0.377774	-0.121533	0.184989	-0.258533	0.00436518
Glyma.08G214300.1	0.1413	1	ND	ND	ND	ND
Glyma.08G214600.7	-0.048	0.474329	0.128033	0.133499	0.0817667	0.111714
Glyma.08G222100.2	-0.451367	0.10809	-0.3933	0.0999255	-0.9317	0.000132131
Glyma.08G222400.1	-0.2002	0.315617	-0.1251	0.328564	-0.328167	0.0302649
Glyma.08G223300.1	-0.227867	1	-0.0863833	1	-1.45083	1
Glyma.08G224400.1	-0.210333	0.0182932	-0.059	0.281114	-0.0265667	0.228298
Glyma.08G224500.1	-0.0235333	0.546977	-0.146667	0.0593795	-0.1113	0.0427947
Glyma.08G226800.1	-0.468167	0.206138	0.387267	0.18664	3.5487	5.31894e-10
Glyma.08G230000.1	0.8209	0.0541369	0.453833	0.169029	1.83513	6.37915e-06
Glyma.08G230100.1	-0.324333	0.330417	-0.0753667	0.445157	-2.01633	6.60413e-07
Glyma.08G230400.1	0.337833	1	0.883767	1	1.84043	1
Glyma.08G230500.1	0.136267	0.508817	1.10227	0.00345629	1.30867	5.30021e-05
Glyma.08G232000.1	0.0153333	0.635123	0.0309	0.425461	0.265767	0.00392834
Glyma.08G233500.1	1.2079	1	0.1226	1	ND	ND
Glyma.08G235900.2	-0.3652	0.285261	0.4219	0.139979	0.31815	0.103745
Glyma.08G237400.1	-0.3641	0.320472	0.53135	0.133499	0.55715	0.04052
Glyma.08G238100.1	0.0930667	0.477912	-0.800367	0.00045465	-2.05263	2.62478e-11
Glyma.08G240300.1	-0.147033	0.385126	-0.169233	0.247373	-0.0231667	0.280292
Glyma.08G241300.1	-0.0514833	0.583471	-0.0846	0.413386	0.250233	0.092939
Glyma.08G242100.3	0.435833	0.215006	0.568867	0.0798315	1.3296	6.52441e-05
Glyma.08G246300.1	-0.337067	0.028102	0.213	0.0953789	0.910567	6.05177e-08
Glyma.08G246700.1	-0.366167	0.0934983	-0.0246667	0.467288	-0.6482	0.000374296
Glyma.08G252600.1	-0.0133667	0.613831	0.166567	0.174264	0.1182	0.121181
Glyma.08G254500.1	-0.0173333	0.634364	-0.0206	0.444665	0.0113	0.280666
Glyma.08G255000.2	0.366067	1	ND	ND	ND	ND
Glyma.08G256300.1	0.0481	0.571939	0.257933	0.168901	0.426933	0.0122931
Glyma.08G259200.1	-0.369633	1	-0.367133	1	ND	ND
Glyma.08G259500.2	0.0441333	0.539862	0.212733	0.102564	0.309467	0.00650368
Glyma.08G262800.1	-0.27675	1	-0.2196	1	ND	ND
Glyma.08G266400.2	0.896667	0.0143339	0.797633	0.0180719	0.9025	0.00128597
Glyma.08G267900.1	-0.276833	0.324616	-0.1749	0.33221	0.011	0.305975
Glyma.08G272500.1	0.3189	0.521457	-0.5115	0.327019	1.5593	0.0185509
Glyma.08G272600.3	-0.0075	0.634364	0.1879	0.346385	0.6152	0.0140635
Glyma.08G282800.2	0.0116	0.623737	0.2472	0.145962	0.468667	0.00357249
Glyma.08G283100.1	0.0326	1	ND	ND	ND	ND
Glyma.08G283500.1	ND	ND	0.0571	1	ND	ND
Glyma.08G285900.1	0.375967	0.0123729	0.4679	0.00218473	0.611967	7.90806e-06
Glyma.08G286200.2	0.0545667	0.483545	-0.0373333	0.490733	0.109367	0.0964418
Glyma.08G286700.1	1.05837	0.000667725	0.109833	0.373082	0.1797	0.182887
Glyma.08G288000.1	-0.222917	0.344317	-0.30565	0.240902	0.607883	0.00502304
Glyma.08G290700.1	-0.0523667	0.519293	-0.0115667	0.478402	-0.261167	0.0134235
Glyma.08G292800.1	-0.390967	0.00134782	-0.169933	0.0797569	-0.270567	0.00199267
Glyma.08G296700.1	-0.1786	0.150061	-0.0284667	0.433518	0.452667	5.8203e-05
Glyma.08G300700.3	-0.5095	0.0761726	-0.911167	0.00270256	-1.83687	3.5727e-08
Glyma.08G304100.2	-0.2145	1	ND	ND	0.24695	1
Glyma.08G306800.1	0.374967	0.134835	0.473133	0.0387205	1.00273	1.70459e-05
Glyma.08G311000.3	-0.2813	1	-0.22825	1	ND	ND
Glyma.08G311200.1	-0.235933	0.125133	-0.0649	0.371523	-0.301433	0.00753497
Glyma.08G315400.1	0.0869	1	-0.15	1	0.1282	1
Glyma.08G316500.2	-0.1891	0.399757	-0.559233	0.0341034	-0.6006	0.00536919
Glyma.08G320500.1	0.239433	0.176666	0.1563	0.227398	0.0375667	0.256665
Glyma.08G321100.1	ND	ND	0.829033	1	1.42257	1
Glyma.08G325000.1	-0.9136	0.398279	-1.3656	0.220998	-1.5221	0.062336
Glyma.08G325300.2	-0.4455	0.324196	-0.456	0.27202	-0.6427	0.076986
Glyma.08G329100.2	-0.463433	0.056822	0.0320333	0.466318	-0.246467	0.0719884
Glyma.08G329500.1	0.66115	0.345145	0.57975	0.276513	0.65905	0.112978
Glyma.08G329900.1	-0.21345	1	0.235767	1	ND	ND
Glyma.08G332900.1	-0.0523667	0.482627	-0.2336	0.0319259	-0.9197	1.41888e-09
Glyma.08G335300.1	-0.318267	0.210674	-0.230267	0.227248	-0.2588	0.0813185
Glyma.08G336000.1	-0.182733	0.354605	0.203633	0.228259	-0.351817	0.0391468
Glyma.08G337200.2	0.417167	0.277181	0.787033	0.0412263	0.668633	0.0206681
Glyma.08G337500.3	0.03	0.637276	-0.258133	0.35185	-0.0883667	0.266332
Glyma.08G338100.1	0.384267	0.145578	-0.1092	0.375919	-0.416467	0.0218524
Glyma.08G338800.1	0.551	1	-0.32015	1	ND	ND
Glyma.08G340200.1	0.20175	0.459702	0.435467	0.135548	0.8327	0.00255005
Glyma.08G340500.2	0.256867	0.176798	0.1354	0.278505	0.297033	0.0241809
Glyma.08G341400.1	-0.280933	0.269372	0.423933	0.0794719	1.8615	1.44556e-08
Glyma.08G343100.1	-0.248033	0.218551	-0.173333	0.243384	0.432833	0.00646151
Glyma.08G344200.1	0.00573333	0.627606	-0.2504	0.0452756	-1.0367	2.34148e-09
Glyma.08G345200.1	0.1262	1	0.1331	1	0.330067	1
Glyma.08G346200.1	-0.113333	0.212925	-0.0367	0.385622	0.152667	0.0204462
Glyma.08G346500.1	0.534967	0.306834	0.0424333	0.479663	0.0281	0.295277
Glyma.08G346800.1	0.2232	0.449714	0.26305	0.26825	0.5421	0.02722
Glyma.08G347800.1	0.0260333	1	-0.2187	1	-0.399	1
Glyma.08G348500.1	0.664267	1	0.1105	1	-0.468733	1
Glyma.08G350800.1	-0.327833	1	-1.6007	1	-3.30247	1
Glyma.08G351900.1	-0.136367	1	-0.3332	1	ND	ND
Glyma.08G354000.1	0.219933	0.240631	-0.2116	0.174633	-0.9083	4.0153e-06
Glyma.08G356000.1	-0.0303667	0.594542	-0.0345	0.455387	0.2524	0.0561186
Glyma.08G361200.1	0.0334333	0.614749	0.381	0.206774	0.874333	0.00478765
Glyma.08G362200.1	0.1086	1	0.357	1	0.662767	1
Glyma.08G362400.3	-0.288833	1	-0.1869	1	-0.841067	1
Glyma.08G362900.3	0.134233	0.22818	0.0958	0.243798	0.371367	0.000243472
Glyma.08G363700.1	0.1871	0.034757	-0.0074	0.476079	0.224233	0.00119807
Glyma.08G364000.1	0.0129	0.606458	-0.2599	0.0224837	-0.625233	5.58674e-07
Glyma.08G367400.1	-0.2155	0.471357	0.160133	0.35376	0.553667	0.0198661
Glyma.09G000700.1	0.255633	1	ND	ND	ND	ND
Glyma.09G002100.1	-0.1102	0.449409	0.0066	0.490339	-0.4967	0.00203402
Glyma.09G007900.1	-0.0316	0.56558	-0.351833	0.0133248	-1.1271	1.37358e-09
Glyma.09G010000.1	-0.150333	0.119176	-0.118433	0.135317	0.0307667	0.225409
Glyma.09G010500.2	-0.571567	0.0238659	-0.536233	0.0222337	0.882233	6.03694e-05
Glyma.09G011000.5	-0.4001	1	ND	ND	-0.205967	1
Glyma.09G014600.1	0.00788333	0.631718	0.175767	0.311046	0.343533	0.0714313
Glyma.09G015600.1	-0.685567	0.0836188	0.0158333	0.488839	-0.883467	0.00349775
Glyma.09G018500.1	-0.3726	1	-0.295367	1	-0.787067	1
Glyma.09G021400.1	-0.0738333	0.483545	0.132367	0.252424	0.302767	0.011857
Glyma.09G022400.1	-0.142467	1	0.461567	1	1.13773	1
Glyma.09G022800.1	-0.319267	1	0.4306	1	-1.94503	1
Glyma.09G023000.1	0.0150667	0.621383	0.4347	0.0492428	-1.05633	7.00405e-06
Glyma.09G023400.2	-0.0955667	0.499896	0.3188	0.115479	1.4898	4.92117e-08
Glyma.09G024000.1	-0.006	0.634486	-0.401033	0.19774	-0.567433	0.0491443
Glyma.09G024100.1	1.27227	1	0.327833	1	0.5658	1
Glyma.09G030000.1	0.135833	1	-0.1482	1	-0.06775	1
Glyma.09G030400.1	-0.104033	0.391598	-0.0530667	0.398121	-0.412533	0.00104605
Glyma.09G032900.1	0.539467	1	0.203433	1	2.19943	1
Glyma.09G034400.1	-0.379733	0.277181	-0.42765	0.175253	-0.441	0.0566863
Glyma.09G035500.1	0.625	1	0.5535	1	1.19685	1
Glyma.09G035600.2	-0.0398	0.539489	-0.3606	0.00896662	-0.764567	2.45152e-07
Glyma.09G036000.2	0.28335	1	0.33565	1	ND	ND
Glyma.09G039600.1	0.0813333	0.482627	0.157167	0.227398	-0.270867	0.0266917
Glyma.09G040100.1	-0.0620333	0.465924	0.174667	0.102463	0.274333	0.00414986
Glyma.09G040600.1	0.343667	0.0406153	0.0977667	0.310174	0.609	4.12129e-05
Glyma.09G042000.1	0.0866	0.483991	0.0687333	0.398338	0.203067	0.0748467
Glyma.09G044200.1	-0.0095	0.618612	-0.321067	0.0180719	-0.634933	4.15202e-06
Glyma.09G044500.1	-0.148633	0.310285	-0.168667	0.186448	-0.6289	3.72564e-05
Glyma.09G045700.1	ND	ND	0.48115	1	0.5499	1
Glyma.09G047200.1	-0.8069	0.0611751	-0.5241	0.136137	-0.597433	0.0322159
Glyma.09G049100.1	-0.653967	0.000218682	-0.2687	0.0513487	-1.14303	2.63824e-09
Glyma.09G052500.1	-0.0201	0.609296	-0.0448667	0.437148	-0.1393	0.137263
Glyma.09G052600.5	-0.08745	0.569961	-0.255033	0.290155	0.762033	0.00803214
Glyma.09G056300.2	-0.2864	0.0349304	-0.1238	0.204066	-0.6945	5.27409e-07
Glyma.09G057100.1	ND	ND	0.5829	1	ND	ND
Glyma.09G057400.2	0.0590667	0.483545	0.154867	0.152264	-0.0976333	0.126379
Glyma.09G059600.1	-0.6396	1	ND	ND	ND	ND
Glyma.09G062300.1	0.2244	0.385794	0.3825	0.14593	0.626433	0.00819448
Glyma.09G062900.2	-1.23253	0.000101969	-0.1354	0.344625	-1.58937	9.78678e-08
Glyma.09G063400.2	0.363667	0.141869	-0.249733	0.186448	-0.3526	0.0304095
Glyma.09G069800.2	-0.149233	1	ND	ND	ND	ND
Glyma.09G070000.1	0.407567	0.145918	0.312333	0.161072	0.116667	0.200476
Glyma.09G070300.1	0.207533	0.0855953	-0.0794	0.290155	0.3047	0.00149093
Glyma.09G070700.1	0.205933	0.307648	0.2265	0.19112	0.6198	0.000906329
Glyma.09G071300.2	-0.200667	1	-0.425167	1	ND	ND
Glyma.09G073600.5	0.391167	0.0611751	0.866467	0.000277019	-0.150767	0.125369
Glyma.09G085700.2	-0.34585	1	-0.10465	1	0.473917	1
Glyma.09G086000.1	0.159967	0.478654	0.0382	0.468875	0.2844	0.117914
Glyma.09G090900.1	0.3321	0.267404	-0.171133	0.336257	0.294733	0.0915561
Glyma.09G091100.3	-0.237267	0.336508	0.437433	0.0836122	1.30143	5.34732e-06
Glyma.09G103000.2	-0.5838	1	-0.542667	1	ND	ND
Glyma.09G104000.3	0.1652	1	-0.481767	1	ND	ND
Glyma.09G107000.2	-0.0209667	0.628706	0.3897	0.271905	0.546367	0.0764147
Glyma.09G118300.1	-0.4985	0.0763619	0.359767	0.122876	-0.8857	0.000212154
Glyma.09G123500.3	0.8363	0.175842	-0.0378	0.484054	0.624783	0.0644122
Glyma.09G124600.1	ND	ND	0.2479	1	1.24163	1
Glyma.09G126300.1	-0.0655333	0.541658	-0.627933	0.00733393	-1.15197	1.30247e-06
Glyma.09G127700.1	-0.0103	0.628706	-0.1348	0.346385	-0.391467	0.0292269
Glyma.09G128400.1	0.0398333	0.557642	0.0706333	0.366508	0.0800167	0.192693
Glyma.09G128800.1	0.261267	0.23904	0.2753	0.121979	0.0116	0.293548
Glyma.09G129000.1	-0.162367	0.222177	-0.0261	0.44633	0.122733	0.0983367
Glyma.09G131500.1	-0.241333	0.438725	0.238833	0.322529	-1.02423	0.00206725
Glyma.09G131800.1	-0.059	1	0.6314	1	1.02863	1
Glyma.09G134500.1	0.3729	0.0541369	0.291267	0.0797569	0.3853	0.00654074
Glyma.09G136800.6	-0.525367	0.0423563	0.279433	0.161072	1.26277	1.06194e-06
Glyma.09G138100.1	2.42067	1	-0.378533	1	-0.642667	1
Glyma.09G139200.1	-0.539	0.0016164	0.563567	0.1289	1.91777	7.32563e-06
Glyma.09G140300.1	-0.773633	0.224744	-0.330133	0.350004	0.600333	0.095076
Glyma.09G148900.2	-0.2316	0.40803	0.0905333	0.427055	1.31687	6.22706e-05
Glyma.09G149400.1	0.181133	0.466693	0.240233	0.292784	-0.942567	0.00140947
Glyma.09G154000.1	-0.0711	0.516643	0.0996333	0.345284	0.165867	0.104736
Glyma.09G155500.1	-0.0366667	0.637276	0.0226667	0.497646	-1.0621	1.64944e-05
Glyma.09G156900.1	-0.181233	0.248157	0.167367	0.189135	-1.31043	1.49407e-09
Glyma.09G158200.2	0.126633	0.273498	-0.3476	0.00680039	-0.706667	2.1985e-07
Glyma.09G159400.1	-0.1811	1	0.0593833	1	ND	ND
Glyma.09G160400.2	ND	ND	-0.0118	1	1.01223	1
Glyma.09G162400.1	-0.145333	0.40803	-0.467767	0.0285031	-0.8077	7.31574e-05
Glyma.09G164900.1	-0.0266333	0.57868	0.0262667	0.44897	0.0434667	0.231475
Glyma.09G165000.1	0.0749333	0.512813	0.208333	0.186393	-0.0121	0.296689
Glyma.09G165600.1	0.164733	0.278093	-0.231367	0.103956	-0.2053	0.0480175
Glyma.09G167000.1	-0.629367	0.0183523	0.164767	0.296166	0.873	0.000110307
Glyma.09G167100.1	0.0768	0.447477	0.3446	0.0133872	0.7395	5.74405e-07
Glyma.09G170600.2	0.268033	0.273588	0.259367	0.196041	0.544833	0.00625544
Glyma.09G171600.2	0.0740667	0.459702	0.118167	0.241927	0.0322	0.25262
Glyma.09G173200.1	-0.3825	0.100967	-0.5555	0.0142342	0.693467	0.000370405
Glyma.09G173500.1	-0.07425	1	ND	ND	ND	ND
Glyma.09G176100.1	-0.673233	0.143627	-0.552133	0.142555	-1.94773	4.82904e-05
Glyma.09G177500.1	0.732433	0.122622	0.759867	0.0677022	1.85277	2.15915e-05
Glyma.09G178100.1	ND	ND	0.552933	1	1.458	1
Glyma.09G185000.1	-0.183633	0.305026	0.0458	0.433518	-0.0681	0.220754
Glyma.09G185700.2	-0.0398667	0.548422	0.152467	0.18516	-0.4891	0.000168139
Glyma.09G187100.1	0.0578333	1	0.0365667	1	0.34335	1
Glyma.09G189300.1	-0.3437	0.345637	-0.0663	0.456481	-0.0794	0.26932
Glyma.09G191300.1	-0.389067	0.0349304	0.191533	0.17183	0.227567	0.0437716
Glyma.09G191700.1	-0.245267	0.0946679	-0.0766667	0.336257	-0.3089	0.00499489
Glyma.09G198900.1	ND	ND	0.9556	1	2.9143	1
Glyma.09G202100.1	0.152233	0.0790778	0.116333	0.110363	0.526567	6.04699e-08
Glyma.09G204100.1	0.253767	0.345078	0.2047	0.295327	-0.657433	0.00597632
Glyma.09G206900.1	-1.46113	1	-0.580167	1	ND	ND
Glyma.09G207700.1	-0.812167	0.0832703	-0.431983	0.231804	-0.184133	0.202728
Glyma.09G210000.1	-0.0408	0.53297	-0.0262333	0.444612	-0.1746	0.0399208
Glyma.09G212100.2	0.0175333	1	-0.6014	1	-0.654933	1
Glyma.09G213100.2	-0.388867	1	-0.759	1	ND	ND
Glyma.09G213800.1	-0.303	0.166662	0.110367	0.346385	0.498433	0.00347296
Glyma.09G222700.1	-0.0456333	0.563881	-0.208667	0.174427	0.141	0.177857
Glyma.09G226400.2	-0.434933	0.181019	-0.255067	0.256732	-0.1643	0.186544
Glyma.09G226700.1	-0.334967	0.0637931	0.175833	0.191862	-0.0391333	0.253329
Glyma.09G227100.1	-0.158167	0.381695	0.528667	0.0155742	1.4637	2.46697e-08
Glyma.09G228000.3	0.4372	1	ND	ND	ND	ND
Glyma.09G231200.1	-0.157533	0.28499	0.0603	0.39125	0.458267	0.000667238
Glyma.09G232300.2	-0.1192	1	ND	ND	ND	ND
Glyma.09G234100.1	0.028	0.634364	-0.0390333	0.435988	-0.195033	0.0622097
Glyma.09G236500.1	-0.0177333	0.618612	0.3847	0.0883775	0.655	0.00165877
Glyma.09G239800.1	-0.375	0.180324	0.226233	0.252238	0.536667	0.00997319
Glyma.09G240600.1	-0.220133	0.0806341	-0.1758	0.100032	-0.1761	0.0318409
Glyma.09G240800.1	0.256617	0.277181	0.146033	0.299957	0.3257	0.0323953
Glyma.09G243200.1	-0.0457333	0.595604	-0.163367	0.350017	-0.2642	0.113335
Glyma.09G243300.1	-0.2521	0.122751	0.0451	0.421253	-0.407233	0.00162073
Glyma.09G243700.1	-0.34105	0.0455967	-0.236517	0.0953789	-1.00125	6.58129e-06
Glyma.09G244900.2	-0.0202333	0.599118	0.2751	0.0518274	0.543633	8.95553e-05
Glyma.09G248900.2	0.5002	0.0306481	0.2375	0.183226	0.379367	0.0149169
Glyma.09G249100.1	-0.048	0.631718	-0.3172	0.0547153	-0.382933	0.00543706
Glyma.09G250200.1	0.125433	0.323342	-0.204233	0.10207	-0.376233	0.00133657
Glyma.09G250600.1	-0.39925	1	ND	ND	ND	ND
Glyma.09G252600.3	0.0633667	0.568639	-0.087	0.417052	-0.1241	0.200476
Glyma.09G258000.1	0.2537	0.263523	0.114467	0.355469	-0.0316667	0.275299
Glyma.09G260200.1	0.00783333	0.629953	0.279467	0.133499	0.6479	0.000504723
Glyma.09G262000.1	-0.0755	0.465326	0.110933	0.268682	0.0777	0.176749
Glyma.09G264700.5	0.04	0.637276	0.1758	0.290155	0.4065	0.0240069
Glyma.09G266000.1	0.3392	1	1.0329	1	2.7145	1
Glyma.09G268400.1	-0.07505	1	0.0819	1	-0.19945	1
Glyma.09G269300.1	0.467933	0.0154588	0.267233	0.0928512	0.1714	0.0883364
Glyma.09G269600.1	-0.2655	0.162866	0.150333	0.255103	-0.8843	3.44546e-06
Glyma.09G270500.2	0.0479333	0.483619	-0.3755	0.00166315	-0.6574	8.6777e-08
Glyma.09G271800.1	0.1855	0.483619	0.4571	0.186448	0.479833	0.060245
Glyma.09G277800.1	-0.27315	1	1.8299	1	2.6141	1
Glyma.09G278600.3	0.0091	1	-0.109933	1	0.616667	1
Glyma.09G279500.1	-0.296717	0.303582	0.195033	0.286575	-0.119733	0.200506
Glyma.09G281900.1	0.156733	1	0.0735	1	ND	ND
Glyma.09G285900.2	0.214067	1	-0.0372	1	-0.0908667	1
Glyma.10G000400.1	0.8926	0.0223421	1.83847	9.43197e-05	2.83183	2.71491e-09
Glyma.10G000500.1	0.348433	0.120548	0.961267	0.000227452	2.12317	6.30197e-11
Glyma.10G001100.2	0.315333	0.0527857	0.209167	0.118767	0.155267	0.0803334
Glyma.10G005200.1	0.267733	0.170173	0.320233	0.0673511	0.540767	0.000831561
Glyma.10G006200.1	0.0520333	0.541658	-0.487133	0.00802296	-1.03453	1.92359e-07
Glyma.10G006500.1	0.137667	0.423599	-0.171867	0.261571	0.301267	0.0391946
Glyma.10G009100.2	-0.345533	0.0690437	-0.182067	0.195641	-0.221967	0.052626
Glyma.10G012300.1	0.4058	1	0.3308	1	0.4786	1
Glyma.10G012800.1	0.6502	1	ND	ND	ND	ND
Glyma.10G014700.1	-0.0306	0.523496	-0.0351333	0.382828	-0.176667	0.0077448
Glyma.10G016200.1	-0.0441667	0.565558	0.0474667	0.430659	-0.0605333	0.230261
Glyma.10G017400.1	-0.3804	0.331184	0.459467	0.187165	0.460667	0.076105
Glyma.10G018400.2	-0.416967	0.0210917	-0.354533	0.0295058	-1.633	8.24762e-11
Glyma.10G018700.2	0.6724	0.0365303	0.633	0.0296915	1.43077	3.44921e-06
Glyma.10G019000.2	-0.1694	0.316706	0.0417	0.438767	-0.0886	0.189897
Glyma.10G022500.1	-0.524467	0.0172381	-0.0086	0.488829	-1.3595	2.85882e-08
Glyma.10G022700.1	1.89807	0.0321622	1.92227	0.0200118	2.45513	0.000575128
Glyma.10G028700.3	0.135033	0.278843	-0.116567	0.231507	0.258133	0.00969447
Glyma.10G030600.1	ND	ND	-0.1565	1	0.2733	1
Glyma.10G033100.2	0.284967	0.43989	0.0085	0.495734	0.300667	0.154016
Glyma.10G038000.1	-0.170933	0.365431	-0.3123	0.110154	-1.5067	3.09651e-08
Glyma.10G039000.1	-0.1364	0.141019	0.0127667	0.461871	0.0426667	0.188406
Glyma.10G044000.2	-0.0254333	1	-0.10665	1	-0.516367	1
Glyma.10G047700.1	-0.258	0.103065	-0.511533	0.00254796	-0.201067	0.0428253
Glyma.10G048600.1	0.135867	0.267606	-0.3616	0.00726875	-0.557633	1.03422e-05
Glyma.10G057100.1	-0.1425	0.466356	-0.526833	0.0459673	-1.27723	5.57784e-06
Glyma.10G058000.1	-0.176033	0.212925	-0.1451	0.194496	-0.467233	0.000241721
Glyma.10G058100.1	-0.121933	0.218551	0.151633	0.0928512	0.209367	0.00703063
Glyma.10G058200.1	-0.8013	1.52392e-05	0.2519	0.0612657	-0.7909	5.57058e-07
Glyma.10G059200.1	-1.2799	0.000144236	0.2821	0.194155	0.697967	0.00214048
Glyma.10G060200.1	-0.00751667	1	ND	ND	ND	ND
Glyma.10G062200.1	0.539733	0.033557	0.359633	0.090063	0.779667	0.000220864
Glyma.10G064000.1	-0.7133	0.277181	-0.241033	0.401396	-0.8127	0.0592297
Glyma.10G065000.1	0.1111	0.300082	-0.0878333	0.268331	0.0926333	0.117194
Glyma.10G066500.1	0.2927	0.286374	-0.5295	0.0545121	-1.0708	8.05379e-05
Glyma.10G066700.1	0.753267	0.00175082	0.184233	0.235635	-1.48667	1.44556e-08
Glyma.10G067500.1	0.0503667	0.470527	0.0128	0.466103	0.0810667	0.116594
Glyma.10G067800.1	0.0460667	0.54724	-0.248733	0.0908032	-0.3819	0.00359087
Glyma.10G069500.1	0.0537	0.564767	0.172533	0.184989	0.0302	0.275716
Glyma.10G069800.1	0.0994667	0.447067	-0.0825333	0.360372	-0.504333	0.000757556
Glyma.10G070500.1	ND	ND	0.21245	1	-0.06355	1
Glyma.10G071000.1	0.276967	1	0.356833	1	ND	ND
Glyma.10G071500.1	0.360067	0.160836	0.310567	0.143892	0.497833	0.00870267
Glyma.10G071800.1	-0.0158	1	ND	ND	ND	ND
Glyma.10G076400.1	0.0363667	0.569961	-0.527167	0.0040679	-1.5221	3.08906e-10
Glyma.10G078400.1	0.223533	0.168938	0.283633	0.0555041	0.8345	9.10338e-07
Glyma.10G086600.3	0.2555	0.148182	0.0159667	0.475531	0.330667	0.0102473
Glyma.10G090100.1	0.3456	0.146158	0.352133	0.0889178	0.5763	0.00221182
Glyma.10G090500.3	0.5486	1	ND	ND	ND	ND
Glyma.10G090600.2	-0.409233	0.0541369	0.199033	0.201043	-0.160167	0.117914
Glyma.10G091000.1	-0.261833	0.277181	0.5324	0.0307863	1.06963	1.6304e-05
Glyma.10G099200.2	-0.112433	0.367173	0.0377667	0.427158	-0.0054	0.298177
Glyma.10G104100.1	-0.2573	0.232	0.0788	0.398121	0.94815	9.10806e-05
Glyma.10G104300.1	-0.278233	0.0741814	0.509367	0.00207541	0.617933	1.77236e-05
Glyma.10G104700.1	0.1494	0.386751	-0.3781	0.0528281	-1.5516	5.50613e-09
Glyma.10G106100.1	0.0379333	0.515559	-0.396033	0.000684368	-0.457733	6.85725e-06
Glyma.10G106400.1	-0.0828	0.559494	0.1945	0.332502	0.354	0.081924
Glyma.10G106600.1	0.2555	0.200247	-0.0439	0.438999	-0.0738	0.215794
Glyma.10G107700.1	-0.198833	0.288279	0.0984333	0.354563	-0.432267	0.00576856
Glyma.10G112000.1	0.476867	0.0124002	0.102633	0.322529	0.1469	0.109182
Glyma.10G123200.3	0.0059	0.628472	0.0508	0.399173	0.0938667	0.147395
Glyma.10G124800.1	-0.249367	0.0983891	-0.1829	0.137963	-0.625033	1.0967e-05
Glyma.10G127200.1	-0.173933	0.316245	0.139733	0.275887	0.235433	0.0528602
Glyma.10G127800.1	-0.125533	0.362921	-0.196133	0.147762	0.0793667	0.186021
Glyma.10G128100.1	-0.157833	0.27962	-0.105467	0.292784	0.213567	0.0392619
Glyma.10G132300.1	-0.905433	0.00433645	0.575633	0.0348458	1.05467	6.90676e-05
Glyma.10G132800.1	-0.0471	0.57868	0.2392	0.209517	0.747733	0.000618077
Glyma.10G133700.1	0.102033	0.399982	-0.2175	0.101062	-0.139333	0.0935357
Glyma.10G141500.1	0.0383333	0.576622	-0.145367	0.271799	-0.397667	0.00768086
Glyma.10G142500.3	0.4794	0.0316173	0.306467	0.09795	0.540333	0.00164668
Glyma.10G143500.3	-0.6421	0.00167789	0.251533	0.110845	0.2791	0.025682
Glyma.10G144500.1	0.0726	1	0.338733	1	-0.4405	1
Glyma.10G147200.2	ND	ND	0.1663	1	ND	ND
Glyma.10G147600.2	-0.9146	0.073552	-0.492333	0.193971	-1.8709	5.2935e-05
Glyma.10G147700.1	0.10405	1	-0.35715	1	0.70985	1
Glyma.10G150000.1	-0.278567	0.155369	0.210267	0.173262	0.114767	0.159072
Glyma.10G152200.1	-0.719133	0.00709926	0.1468	0.315165	0.5271	0.00517439
Glyma.10G153900.1	0.3174	0.256464	0.875733	0.00511298	1.37117	3.85971e-06
Glyma.10G155000.1	0.122267	0.251333	-0.1287	0.158046	-0.266733	0.00273814
Glyma.10G155200.1	-0.3151	0.202145	0.465967	0.0459684	0.856333	0.00013059
Glyma.10G156900.3	-0.0231	0.614749	0.0190667	0.480738	-0.407967	0.0761742
Glyma.10G158700.1	-0.724233	1	-0.0556667	1	-0.0859667	1
Glyma.10G159600.1	-0.291467	0.175842	0.0708667	0.40729	-1.5515	7.01418e-09
Glyma.10G160500.1	ND	ND	-0.2864	1	ND	ND
Glyma.10G161600.1	-0.0694667	0.521427	-0.3444	0.055634	-0.7968	1.89079e-05
Glyma.10G161700.1	0.111467	1	0.0766667	1	-0.316133	1
Glyma.10G163300.1	0.123167	0.523496	0.127733	0.397146	0.308733	0.102778
Glyma.10G166700.1	0.102133	0.400336	0.0724333	0.355503	0.0308333	0.25766
Glyma.10G167800.1	-1.55083	0.000105194	0.7855	0.0172313	-0.7829	0.00296403
Glyma.10G170500.4	-0.0744333	0.50322	-0.0198667	0.470445	0.0077	0.296953
Glyma.10G181400.1	-0.1582	0.388225	-0.428033	0.042231	-1.1302	1.35869e-06
Glyma.10G184900.1	0.1473	0.409042	0.290967	0.133499	1.09267	2.56436e-06
Glyma.10G185500.1	0.260333	0.425703	0.709933	0.0652598	1.96183	4.08823e-06
Glyma.10G185600.1	0.484933	0.149931	1.24547	0.000881724	1.3926	1.3719e-05
Glyma.10G185700.1	0.0963667	0.488357	0.939333	0.000322099	1.20843	4.85828e-07
Glyma.10G189500.3	0.0071	0.627559	-0.4077	0.0124626	-0.1579	0.0825448
Glyma.10G191400.1	-0.414667	0.215006	-0.2658	0.261868	-0.2234	0.146457
Glyma.10G192900.1	1.22123	1	-0.0934333	1	ND	ND
Glyma.10G193200.1	-0.348767	0.00211136	-0.278833	0.00802296	-0.657967	4.01837e-08
Glyma.10G193500.1	1.31063	2.29057e-06	0.622833	0.00474514	2.132	3.01948e-11
Glyma.10G196100.2	-0.0491	0.544116	0.132467	0.262636	0.123967	0.13101
Glyma.10G198300.2	-0.1358	0.483619	-0.312267	0.188882	-1.29367	1.24667e-05
Glyma.10G199300.1	-0.124533	0.146158	-0.1464	0.0588317	-0.487633	2.02398e-07
Glyma.10G200100.1	0.728033	0.0265369	0.727133	0.0180719	1.99087	4.39754e-08
Glyma.10G201000.3	-0.2085	0.465924	-0.9608	0.0308945	-0.451267	0.0674871
Glyma.10G205500.1	0.0871667	0.478829	-0.3107	0.0662837	0.395633	0.00569968
Glyma.10G207500.1	-0.2421	1	-0.303167	1	-0.7514	1
Glyma.10G207900.1	-0.2758	0.181407	-0.00703333	0.49009	0.0746667	0.21721
Glyma.10G210300.2	0.175467	0.260107	-0.143667	0.230168	-0.211567	0.0454484
Glyma.10G210900.2	0.0467333	0.554918	0.389833	0.0261892	0.0829667	0.191666
Glyma.10G213400.1	-0.2878	0.20574	-0.2554	0.169029	-0.150733	0.145381
Glyma.10G217200.2	-0.194933	0.240631	0.1282	0.271472	-0.277267	0.0222015
Glyma.10G220800.1	0.0739333	0.552313	-0.405633	0.098035	-0.0942	0.223281
Glyma.10G222500.1	-0.214333	0.209331	0.168467	0.203985	-0.3754	0.00533619
Glyma.10G223400.1	0.0243333	0.635673	-0.651667	0.0180719	-0.998467	8.15383e-05
Glyma.10G236300.1	1.52465	1	0.589583	1	1.73398	1
Glyma.10G237000.1	-0.465633	0.278843	-0.2348	0.347214	-0.473783	0.0944343
Glyma.10G239500.3	-0.0376333	0.553082	-0.207733	0.0999255	-0.4128	0.000673496
Glyma.10G241000.1	-1.0802	1	ND	ND	4.3328	1
Glyma.10G242000.1	-0.260233	0.247594	0.3648	0.0827696	0.686033	0.000589688
Glyma.10G242600.1	0.146667	0.286374	0.141367	0.208756	1.12197	3.75628e-09
Glyma.10G243500.1	0.0969667	1	0.311333	1	ND	ND
Glyma.10G243600.1	-0.161567	0.389096	0.1243	0.336257	-0.112967	0.184588
Glyma.10G243700.1	0.06045	1	0.171917	1	0.296483	1
Glyma.10G245200.1	0.2752	0.399982	-0.653833	0.0754649	-0.999133	0.00240564
Glyma.10G250200.1	-0.00545	1	-0.0896667	1	-0.0251	1
Glyma.10G251600.1	-0.0463333	0.566492	-0.206433	0.196842	-0.7085	0.000142523
Glyma.10G254400.2	-0.0755333	1	-3.90943	1	-1.68068	1
Glyma.10G257300.1	0.395033	0.237643	-0.0938333	0.424233	-0.0797667	0.252505
Glyma.10G257600.1	-0.120133	0.357628	-0.259667	0.0638705	-0.250067	0.0207711
Glyma.10G258500.1	0.00933333	0.630237	-0.192433	0.277242	-0.546933	0.00726978
Glyma.10G261400.1	-0.1736	0.254101	-0.197933	0.140606	-0.0333667	0.257046
Glyma.10G262400.1	-0.0366667	0.637276	0.353733	0.0300015	-0.0087	0.294892
Glyma.10G263700.1	0.2255	0.20979	0.083	0.36556	0.573633	0.000326624
Glyma.10G267200.1	-0.166933	0.0516807	-0.0678333	0.243525	0.108333	0.0416878
Glyma.10G272400.2	-0.0802333	1	-0.263433	1	-0.206233	1
Glyma.10G272800.2	0.230833	0.445061	0.1012	0.429072	-0.102733	0.245539
Glyma.10G275100.1	-0.4755	0.207656	-0.678833	0.055634	-0.7533	0.00885666
Glyma.10G275800.1	0.1742	0.23265	0.371567	0.0145899	0.6319	1.54902e-05
Glyma.10G276500.2	-0.23345	1	-0.8817	1	-1.1039	1
Glyma.10G278900.2	0.1226	0.546977	0.1563	0.398121	0.0264333	0.293162
Glyma.10G280700.1	0.0339333	0.535976	-0.118333	0.176946	-0.3638	0.000191739
Glyma.10G287600.1	-0.116767	0.278189	-0.2266	0.0385762	-0.1893	0.0206436
Glyma.10G291100.1	0.145867	0.411585	0.298967	0.125201	0.0910333	0.206657
Glyma.10G291300.1	-0.124467	0.294978	-0.0255	0.44598	-0.0088	0.291528
Glyma.10G292200.1	ND	ND	-0.1635	1	ND	ND
Glyma.10G293800.1	0.220467	0.336508	0.449333	0.0618674	-0.199467	0.123516
Glyma.10G295400.3	-0.0165	1	ND	ND	0.4036	1
Glyma.10G295700.3	-0.3933	0.0293271	-0.0081	0.487789	0.173133	0.078199
Glyma.10G298000.1	-0.6133	0.0192071	0.6091	0.0140528	1.47147	1.22743e-07
Glyma.10G298200.1	-0.1289	1	-0.0866	1	0.18515	1
Glyma.11G000500.1	0.7758	1	-0.680167	1	ND	ND
Glyma.11G002400.1	-0.0286667	0.635673	-0.2696	0.172067	-0.582467	0.00289992
Glyma.11G002600.1	0.235933	1	ND	ND	ND	ND
Glyma.11G005800.5	0.131867	0.349223	-0.0815	0.350705	0.0633667	0.210786
Glyma.11G006600.1	0.3796	1	0.0985	1	ND	ND
Glyma.11G010400.1	0.0334333	1	0.00665	1	-0.52775	1
Glyma.11G011200.1	-0.199433	0.124257	-0.160267	0.133997	-0.00956667	0.289351
Glyma.11G011300.2	-0.103083	1	-0.318317	1	ND	ND
Glyma.11G014400.1	0.138233	1	ND	ND	ND	ND
Glyma.11G015700.1	-0.112	0.367571	0.0664333	0.366876	-0.1385	0.0915561
Glyma.11G020100.1	0.120733	0.287557	-0.3972	0.00312257	-0.562433	5.24037e-06
Glyma.11G021700.2	0.178133	0.162498	0.0166667	0.500166	0.0554667	0.196224
Glyma.11G023200.2	0.1795	0.464388	0.502333	0.102463	-0.0534667	0.269693
Glyma.11G027000.1	0.00923333	1	-0.112	1	-0.206617	1
Glyma.11G030100.1	-0.116833	0.436447	-0.0979667	0.350651	-0.628067	0.000263372
Glyma.11G030500.2	-0.0158333	0.612362	-0.2085	0.147762	-0.755233	9.23963e-06
Glyma.11G033600.7	-0.1474	0.45146	-0.0649	0.430912	0.284467	0.0724113
Glyma.11G034000.1	-0.0465333	0.563881	0.477367	0.0147674	0.446333	0.00369545
Glyma.11G034100.3	0.1663	0.470527	0.07205	0.446221	-0.1378	0.204263
Glyma.11G035200.2	-0.1041	0.43981	0.142267	0.255258	-0.3294	0.011857
Glyma.11G035300.1	-0.0407	0.576622	0.0342333	0.454708	-0.432533	0.00613901
Glyma.11G043300.1	0.251767	0.162344	0.0647333	0.396033	-0.371433	0.00630486
Glyma.11G043900.1	-0.0805	0.462011	0.1731	0.166898	0.1233	0.115839
Glyma.11G044600.1	-1.22583	1	-0.216667	1	ND	ND
Glyma.11G045300.1	0.3506	0.0200667	-0.027	0.44633	-0.0247	0.264756
Glyma.11G047400.1	-0.1041	0.443803	0.238267	0.128228	0.1925	0.073079
Glyma.11G048200.1	-0.267233	0.0315793	-0.297067	0.0127704	-0.4066	0.000116351
Glyma.11G049600.1	0.927067	0.0870736	2.4391	0.000161696	4.27533	1.19303e-09
Glyma.11G050000.1	0.0698	0.483619	-0.0777	0.350705	-0.174967	0.0644122
Glyma.11G051600.1	-0.303833	1	-0.163533	1	ND	ND
Glyma.11G053400.1	0.1456	0.365447	-0.5649	0.00550291	-1.3267	1.43791e-08
Glyma.11G054500.1	-0.344883	1	0.393833	1	0.0486667	1
Glyma.11G054900.2	0.9335	0.0234345	1.0408	0.00915325	2.30887	1.3886e-07
Glyma.11G061000.1	-0.108233	1	0.195167	1	-0.0230333	1
Glyma.11G064000.3	-0.2458	0.0983891	-0.217633	0.0883775	-0.293733	0.00713763
Glyma.11G064500.1	0.396633	0.0280607	0.1957	0.158258	0.577633	0.000146863
Glyma.11G064700.1	-0.38095	1	ND	ND	-1.27435	1
Glyma.11G067300.2	0.150733	0.501495	-0.321933	0.231788	-0.0581667	0.268758
Glyma.11G067800.1	0.358567	1	ND	ND	ND	ND
Glyma.11G068300.1	0.4146	0.0466792	-0.430067	0.025119	-0.2043	0.0926772
Glyma.11G070200.2	-0.018	0.634941	0.188433	0.101062	-0.494167	4.82904e-05
Glyma.11G070500.2	0.742233	0.0145152	-0.0446667	0.456481	-0.158233	0.167494
Glyma.11G070600.1	0.0364333	0.564642	0.0593333	0.39125	-0.7597	2.41735e-06
Glyma.11G070800.2	0.184967	0.194644	0.0828333	0.324162	0.367167	0.0016846
Glyma.11G070900.1	-0.237667	0.20856	-0.0626333	0.409749	0.2093	0.0685473
Glyma.11G071700.1	0.1329	0.327102	-0.0842333	0.351846	0.228667	0.0419645
Glyma.11G072000.1	-0.2152	0.188564	0.2337	0.103239	0.434767	0.00130858
Glyma.11G073000.1	-0.0170667	0.621601	0.112233	0.379041	-0.169	0.153518
Glyma.11G075500.1	-0.634833	1	0.158067	1	0.3338	1
Glyma.11G076000.1	0.8553	1	ND	ND	1.59115	1
Glyma.11G078100.1	1.30773	0.190426	0.1209	0.4666	0.8439	0.107468
Glyma.11G078400.1	0.0649	0.534425	0.8596	0.000397531	1.39633	2.28076e-08
Glyma.11G078700.1	-0.0625	1	ND	ND	1.4426	1
Glyma.11G079000.2	-0.208067	0.202002	-0.177733	0.175253	-0.1937	0.0569861
Glyma.11G079200.1	0.0169	0.610396	0.261067	0.0883775	0.0899667	0.1777
Glyma.11G080300.1	0.12735	0.549552	0.95945	0.0243941	1.96655	9.78066e-06
Glyma.11G080400.1	0.0411667	0.577686	0.250133	0.158046	0.607033	0.000844951
Glyma.11G080600.1	0.116433	0.44296	0.242467	0.147762	-0.343867	0.0172104
Glyma.11G081500.1	-0.5387	0.358717	0.16835	0.425333	1.50852	0.002977
Glyma.11G084000.2	-0.1199	0.342855	0.264833	0.0498326	0.3238	0.00428591
Glyma.11G084200.1	-0.178767	1	-0.223233	1	-0.7276	1
Glyma.11G084400.1	0.0132667	0.599249	-0.0525333	0.343463	0.067	0.143335
Glyma.11G084700.3	-0.0297667	0.569961	-0.0177	0.466103	-0.154533	0.0660253
Glyma.11G088200.1	-0.136667	0.170521	-0.122867	0.139298	-0.175767	0.0141355
Glyma.11G090100.1	-0.1584	0.393259	-0.1658	0.275254	-0.36345	0.0344607
Glyma.11G090400.1	0.0982333	0.480653	-0.0240333	0.468592	0.1873	0.0999159
Glyma.11G090900.1	0.159367	0.307648	-0.200233	0.157521	-0.354467	0.00696162
Glyma.11G092200.5	-0.163833	0.385126	0.0594333	0.426137	0.367467	0.0224854
Glyma.11G093200.1	-0.0546333	0.481174	0.214967	0.0506693	0.900233	3.18342e-09
Glyma.11G094300.1	0.124433	0.349223	-0.293633	0.0437319	-0.4708	0.000424058
Glyma.11G096200.2	-0.281767	0.0633648	0.229333	0.07986	0.901	7.98608e-08
Glyma.11G096400.1	0.187967	0.161888	0.1177	0.226813	0.227467	0.0167704
Glyma.11G096700.1	-0.27585	1	-0.17335	1	0.22815	1
Glyma.11G097300.1	-0.344833	0.0939179	0.140933	0.280013	0.0257333	0.27579
Glyma.11G097500.1	0.0824	0.509572	0.3026	0.104999	0.0757333	0.218881
Glyma.11G098300.2	-0.0416667	0.569223	-0.176067	0.221487	-0.2302	0.0721524
Glyma.11G098700.1	0.282433	0.0261906	-0.0601	0.350004	-0.158467	0.0421889
Glyma.11G098800.1	-0.112433	0.438725	0.2258	0.154655	0.0151	0.290766
Glyma.11G100300.1	0.0453	0.523496	0.0587	0.367073	0.385467	0.000599637
Glyma.11G101400.1	-0.276433	0.0763862	-0.1303	0.232588	0.194867	0.0446765
Glyma.11G102100.1	0.1264	0.240631	-0.0833333	0.270675	0.216533	0.00962258
Glyma.11G103500.2	-0.449167	0.123694	-0.593867	0.0285031	-2.23717	1.72623e-09
Glyma.11G105500.1	-0.2276	0.277181	-0.2629	0.154471	-0.559367	0.00204877
Glyma.11G107300.1	0.0134	0.611622	0.141467	0.196517	0.5843	1.81519e-05
Glyma.11G109400.2	-0.117	0.365431	-0.0725333	0.357398	-0.154267	0.0798537
Glyma.11G111900.2	-0.210167	0.308634	-0.0811167	0.412025	-0.402717	0.0239413
Glyma.11G112000.4	0.0397	0.576622	-0.2396	0.14894	-0.663667	0.000203149
Glyma.11G113000.1	-0.139933	0.330417	-0.358167	0.0244598	-1.4941	2.00045e-10
Glyma.11G113400.1	-0.186033	0.139269	0.06	0.498849	0.0588333	0.186544
Glyma.11G114300.1	-0.0726667	0.47091	-0.367267	0.0141247	-0.739033	1.65275e-06
Glyma.11G114600.1	-0.0643667	0.47884	-0.0219667	0.456253	-0.4832	0.000102516
Glyma.11G117300.1	0.154533	0.303	-0.177933	0.174772	-0.0253667	0.269386
Glyma.11G117600.1	-0.373133	0.369179	-0.601133	0.146267	-0.5813	0.0579324
Glyma.11G117800.1	0.2103	0.274043	0.0447333	0.438999	0.145867	0.132755
Glyma.11G118600.1	-0.0252667	0.564241	0.0103333	0.497553	-0.387067	8.10997e-05
Glyma.11G118800.4	-0.4269	0.0466792	-0.309967	0.0867088	-0.240367	0.0565148
Glyma.11G119800.1	-0.3173	0.113579	0.0372	0.446221	-0.8491	8.34173e-06
Glyma.11G120200.1	-0.3498	0.175461	0.146533	0.325922	-0.716533	0.000844951
Glyma.11G120300.2	-0.207617	0.310285	-0.14545	0.30147	-0.33235	0.0418674
Glyma.11G122700.1	0.1246	0.324616	-0.103567	0.275141	0.1387	0.0854092
Glyma.11G127200.1	0.667167	0.000114996	0.644333	0.000209753	0.6327	7.92712e-06
Glyma.11G131600.2	0.05805	1	0.467633	1	1.68413	1
Glyma.11G134900.1	0.176433	0.268197	0.4474	0.00977566	0.7712	4.95926e-06
Glyma.11G137000.1	-0.148167	1	ND	ND	ND	ND
Glyma.11G140500.1	-0.295167	0.261971	-0.1712	0.309641	0.0323333	0.279715
Glyma.11G141500.2	-0.145733	0.48105	-0.220233	0.283302	-0.318567	0.0789973
Glyma.11G141800.1	-0.1581	0.327616	0.143867	0.258748	0.449067	0.00232633
Glyma.11G146800.1	-0.0265667	0.566492	-0.0173	0.461253	-0.1553	0.044002
Glyma.11G150300.1	-0.168633	0.369895	0.3992	0.0555041	0.9065	2.30902e-05
Glyma.11G150400.1	-0.444833	0.0116289	0.194267	0.14894	0.458167	0.000810641
Glyma.11G152400.1	-0.140733	0.316042	0.274333	0.0573185	0.0981	0.151865
Glyma.11G153800.1	-0.457767	1	-0.923167	1	ND	ND
Glyma.11G154200.4	0.132633	0.213474	0.150267	0.113585	0.933567	5.81282e-10
Glyma.11G157000.1	-0.649233	0.0173684	0.1592	0.306548	1.05993	1.5837e-05
Glyma.11G158400.1	0.0922	0.466693	-0.179	0.201043	0.0153	0.287149
Glyma.11G161600.1	-0.24685	0.415236	0.143367	0.381079	0.174167	0.184588
Glyma.11G163000.1	-0.16265	1	-0.38055	1	ND	ND
Glyma.11G164700.1	0.617633	0.0200667	1.38287	5.23525e-05	3.3286	1.04329e-12
Glyma.11G165600.1	-0.271667	0.26099	0.356267	0.109074	-0.0311333	0.27807
Glyma.11G166100.1	0.0535	0.483619	-0.0292667	0.430035	-0.147033	0.0510856
Glyma.11G171400.1	1.22843	3.37989e-06	0.217333	0.173262	-0.00663333	0.298896
Glyma.11G175200.1	0.158267	0.254101	0.0994333	0.28862	0.277067	0.0102473
Glyma.11G179300.1	-0.397233	0.0875979	-0.126733	0.329043	-0.991233	8.10142e-06
Glyma.11G181400.1	-0.120833	0.21015	-0.0704	0.278002	-0.4925	1.55377e-06
Glyma.11G182300.1	-0.1658	0.456031	0.0269333	0.476441	0.0289	0.284667
Glyma.11G182800.2	-0.0254333	1	-0.29285	1	ND	ND
Glyma.11G189500.1	-0.340667	1	-0.614433	1	-1.06948	1
Glyma.11G190200.1	-0.1826	0.472103	-0.3164	0.241493	-0.877167	0.00327419
Glyma.11G190900.2	-0.345883	1	ND	ND	ND	ND
Glyma.11G191200.1	-0.6027	0.0405611	0.57	0.0318067	1.03617	5.79908e-05
Glyma.11G192700.3	-0.3947	0.0122079	0.1486	0.1893	0.318567	0.00485159
Glyma.11G194300.1	0.0486667	0.630844	0.176233	0.176512	0.168767	0.0764147
Glyma.11G194700.1	-0.0555667	0.583471	-0.820667	0.0133872	-1.20793	6.15537e-05
Glyma.11G201800.1	0.3686	1	ND	ND	ND	ND
Glyma.11G209100.1	0.1525	0.394698	0.2014	0.221315	0.3535	0.0225148
Glyma.11G209200.1	0.0241333	0.577686	-0.271067	0.0272269	-0.3235	0.00176118
Glyma.11G209300.2	0.0663333	0.508817	-0.1322	0.261083	-0.598133	0.000102125
Glyma.11G210700.1	0.154633	0.392837	-0.1777	0.256233	-0.378	0.0184704
Glyma.11G213000.1	-0.375067	1	ND	ND	ND	ND
Glyma.11G214800.1	-0.136267	0.161888	-0.0123333	0.496654	0.133267	0.0365214
Glyma.11G215500.1	0.512	0.000684152	0.314733	0.0159675	0.0242667	0.261856
Glyma.11G216200.1	-0.382433	0.0533565	-0.1222	0.299957	-0.385367	0.00721915
Glyma.11G216400.2	0.228033	0.286723	0.0591667	0.427055	1.3533	2.41343e-07
Glyma.11G218700.3	0.151067	0.331184	0.1503	0.238577	0.4335	0.00236115
Glyma.11G221100.1	0.230167	0.129181	0.0996333	0.290155	0.4895	0.000178849
Glyma.11G222300.4	2.23917	6.41346e-10	0.4691	0.0210274	-0.0969	0.189218
Glyma.11G226500.2	-0.312667	0.352502	0.108467	0.423881	-0.45685	0.075667
Glyma.11G226800.1	-0.261567	0.345411	-0.528733	0.070146	-0.927733	0.000661993
Glyma.11G228000.1	0.160867	0.482627	0.135433	0.387952	-1.16207	0.000186446
Glyma.11G229000.1	0.4144	1	ND	ND	ND	ND
Glyma.11G231100.1	-0.245933	0.247594	-0.0099	0.488375	-0.7861	9.43297e-05
Glyma.11G233700.2	-0.1851	0.21015	-0.1452	0.204668	-0.645033	1.13284e-05
Glyma.11G234500.1	-0.3548	1	-0.384633	1	-0.293867	1
Glyma.11G236200.1	-0.6362	0.0258455	0.1702	0.303227	0.2374	0.100334
Glyma.11G237500.2	-0.235167	0.214693	-0.517467	0.00969227	-0.2151	0.0659159
Glyma.11G241300.1	0.30145	1	0.0514833	1	ND	ND
Glyma.11G243600.2	-0.227733	0.421572	-0.233633	0.30147	-0.153333	0.201322
Glyma.11G247600.1	0.0141667	0.611622	-0.272567	0.05216	-1.93857	1.32023e-12
Glyma.11G248700.2	-0.1517	0.25336	0.0487333	0.399051	-0.0148667	0.281715
Glyma.11G250500.1	ND	ND	1.0059	1	1.96383	1
Glyma.11G253500.1	-0.0289667	0.576622	-0.114667	0.261571	-0.132767	0.097795
Glyma.11G254300.1	-0.156667	0.427322	-0.463	0.0513487	0.230633	0.0965504
Glyma.11G254700.1	0.230833	0.310285	0.259667	0.188159	0.401533	0.0229141
Glyma.11G255000.2	0.105133	0.445661	-0.729333	0.000607179	-0.468633	0.0019369
Glyma.11G256500.1	-0.447	0.032915	-0.177167	0.224643	-0.537767	0.00107316
Glyma.12G001800.1	-0.618533	0.00359736	0.145167	0.267392	0.7229	5.00207e-05
Glyma.12G001900.1	-0.283467	0.144334	0.272167	0.10207	1.03977	4.55272e-07
Glyma.12G002100.1	-0.133933	0.269841	0.1767	0.113585	0.284333	0.00453843
Glyma.12G002900.1	-0.108867	0.345078	-0.326667	0.0145899	-0.609167	5.03662e-06
Glyma.12G005300.1	-0.153967	0.44296	0.448067	0.0649481	1.02027	4.00241e-05
Glyma.12G005400.1	0.0732667	0.523496	-0.0185	0.476441	0.0351667	0.271057
Glyma.12G006600.5	-0.266433	0.29377	-0.201633	0.273497	0.0463333	0.302896
Glyma.12G010300.2	0.0637	0.451558	-0.0932333	0.254515	-0.256367	0.00462626
Glyma.12G013000.3	0.1907	1	0.3357	1	ND	ND
Glyma.12G013100.2	-0.0521667	0.612362	0.0510333	0.476079	-1.84817	0.000275384
Glyma.12G016900.3	-0.2106	1	-0.211233	1	ND	ND
Glyma.12G017100.1	-0.747333	0.00996687	-0.595767	0.0225796	-0.4439	0.0192181
Glyma.12G017700.1	-0.0236333	0.616636	-0.243333	0.255915	-0.430967	0.034683
Glyma.12G017900.1	-0.224267	0.35862	0.908733	0.00345629	-0.949067	0.00019658
Glyma.12G018400.3	-0.156333	0.148419	-0.210333	0.0360749	-0.237267	0.00430598
Glyma.12G018500.3	-0.113433	0.477049	-0.0288333	0.4666	0.159633	0.142741
Glyma.12G019400.1	0.3351	0.115206	0.262933	0.133499	1.13917	3.79012e-07
Glyma.12G019800.1	-0.0698	0.493941	-0.147733	0.226039	-2.18707	1.05239e-12
Glyma.12G019900.1	0.0224333	0.606816	0.0346667	0.495734	-0.154967	0.125999
Glyma.12G020600.1	-0.231367	1	-0.485933	1	-0.638667	1
Glyma.12G020700.1	-0.10795	1	ND	ND	ND	ND
Glyma.12G022300.3	-0.6382	0.000879453	0.233967	0.11108	0.7178	1.22424e-05
Glyma.12G022500.2	0.427733	0.0101159	0.126	0.247273	0.207133	0.0396189
Glyma.12G024700.1	0.1234	0.345411	-0.0984333	0.29943	-0.232767	0.0260702
Glyma.12G025500.1	0.520733	1	ND	ND	ND	ND
Glyma.12G027400.1	-0.887833	1	-0.297967	1	ND	ND
Glyma.12G028300.2	-0.181067	1	-0.3878	1	ND	ND
Glyma.12G030200.1	-0.6068	1	-1.06005	1	-1.0027	1
Glyma.12G030600.1	0.1427	0.581553	-0.26505	0.39125	-0.248133	0.213546
Glyma.12G030800.27	0.00566667	0.637246	-0.387867	0.0233289	-0.719833	1.74754e-05
Glyma.12G031800.1	-0.0852333	0.559968	-0.367833	0.178305	-0.235667	0.138795
Glyma.12G036700.1	-0.0713	0.490789	-0.149533	0.22289	0.0366333	0.254562
Glyma.12G038900.4	-0.2391	1	-0.4039	1	ND	ND
Glyma.12G039300.1	-0.452567	0.0640861	-0.244633	0.186393	-0.00866667	0.298138
Glyma.12G039900.1	0.0880667	0.470527	-0.0722	0.381079	-0.0838	0.189429
Glyma.12G040200.1	0.0568167	1	ND	ND	ND	ND
Glyma.12G040500.2	-0.0575667	1	-0.0502667	1	ND	ND
Glyma.12G043000.2	-0.194767	0.399757	-0.810267	0.00701216	-0.279533	0.0851378
Glyma.12G043700.1	0.286933	0.111087	0.0861	0.350705	-0.0172333	0.283339
Glyma.12G043900.1	-0.0084	0.634486	-0.1376	0.429634	0.2325	0.214385
Glyma.12G044000.1	0.0227	0.600881	0.0825667	0.362225	-0.118767	0.143846
Glyma.12G045300.1	-0.5708	0.057071	0.0241	0.477278	-1.16077	2.30344e-05
Glyma.12G045400.2	-0.087	0.359911	-0.143	0.13472	-0.3844	0.000135298
Glyma.12G045800.1	-0.0756	0.49357	0.0476333	0.425333	-0.158233	0.0999159
Glyma.12G046000.2	0.118533	0.44296	-0.130367	0.302456	0.132967	0.147148
Glyma.12G050700.4	-0.00583333	1	-0.0238	1	ND	ND
Glyma.12G053800.1	0.0307333	0.606816	-0.0147667	0.486471	-0.227267	0.115407
Glyma.12G058500.1	0.246467	0.067667	0.378167	0.00574034	0.821233	5.49954e-08
Glyma.12G058900.1	-0.113333	0.466693	0.0106333	0.487789	-0.470667	0.00625083
Glyma.12G061200.1	-0.028	0.633681	-0.2253	0.0767652	-0.247667	0.0154884
Glyma.12G064000.1	0.0166667	0.637276	0.1453	0.23452	0.258967	0.0260081
Glyma.12G064300.1	0.0833667	0.608651	0.587233	0.276691	2.06453	0.00189499
Glyma.12G064600.3	0.269933	0.0322924	0.313733	0.0102745	-0.135167	0.0620411
Glyma.12G064900.2	-0.692567	1	ND	ND	ND	ND
Glyma.12G067700.1	-0.6549	1	-0.492033	1	-0.130417	1
Glyma.12G070500.1	-0.0973	0.521291	-0.461633	0.0653447	-0.700533	0.0134808
Glyma.12G071100.1	-0.293567	0.191905	-0.132267	0.32129	0.0912333	0.206159
Glyma.12G073100.1	-0.0993333	0.345078	0.0365333	0.416984	0.2634	0.00514827
Glyma.12G078100.1	0.0507667	0.565837	-0.5007	0.0233289	-0.8652	4.00241e-05
Glyma.12G084100.1	0.00666667	0.637276	-0.1126	0.372326	-0.590733	0.00394847
Glyma.12G084600.1	-0.708533	1	-0.5095	1	-0.7966	1
Glyma.12G085500.1	-0.198567	0.399757	0.152267	0.344492	0.481333	0.0204532
Glyma.12G087300.1	0.0523	0.458751	-0.250467	0.0127704	-0.6014	9.6547e-08
Glyma.12G090500.1	0.208567	0.523668	0.341667	0.328564	0.656	0.0690575
Glyma.12G092900.1	0.7128	0.0210917	1.28253	0.000227452	2.27967	2.04333e-09
Glyma.12G094100.1	-1.58467	0.00706921	-1.24427	0.0187762	-2.06337	3.83888e-05
Glyma.12G095700.1	-0.0205333	0.582763	-0.144467	0.14593	-0.617433	9.54502e-07
Glyma.12G095800.1	-0.2599	0.173484	0.2824	0.0908032	0.220267	0.0582017
Glyma.12G098800.3	0.0421333	0.568639	0.0825667	0.374341	0.406967	0.006075
Glyma.12G101200.1	-1.14157	0.000655587	0.281667	0.199173	-0.0265333	0.284771
Glyma.12G107000.1	0.165	0.352554	0.114267	0.332562	0.6511	0.000317048
Glyma.12G112900.1	-0.2156	0.205852	-0.0352667	0.444564	0.6638	3.90021e-05
Glyma.12G113800.1	-0.0636	0.559968	0.336467	0.127569	-0.0598	0.257048
Glyma.12G117600.1	0.0383333	0.630312	-0.0855333	0.276459	-0.2336	0.00879497
Glyma.12G122900.1	0.416133	0.144249	0.733533	0.0105833	2.35583	1.0094e-09
Glyma.12G134500.2	0.200633	0.350229	-0.131833	0.342181	-0.398267	0.0230888
Glyma.12G135100.1	-0.196217	1	-0.103983	1	-0.23745	1
Glyma.12G135200.1	-0.209367	0.291419	-0.2727	0.136419	-0.4363	0.00755102
Glyma.12G141000.1	0.3884	1	0.1874	1	ND	ND
Glyma.12G146100.1	-0.0222667	0.634364	-1.27763	0.218448	0.542367	0.209861
Glyma.12G146600.1	-0.0730667	0.445647	0.140767	0.174012	0.0549	0.200476
Glyma.12G159300.1	-0.166467	0.116143	0.0947667	0.215447	0.176433	0.0165424
Glyma.12G159600.3	0.212533	0.234572	-0.0570333	0.415789	0.19	0.0775743
Glyma.12G161300.1	0.0394333	0.496794	-0.1159	0.145551	-0.828667	4.4067e-10
Glyma.12G165500.1	0.102067	0.294978	-0.2544	0.0164655	-0.3219	0.000433924
Glyma.12G167500.1	-0.196633	0.296863	-0.316233	0.0847988	-0.7333	9.04091e-05
Glyma.12G168900.1	-0.0968333	0.443803	-0.172867	0.221315	-0.130067	0.172217
Glyma.12G169700.1	-0.247533	0.0717334	-0.0161333	0.4666	-0.578867	8.78095e-06
Glyma.12G171400.1	0.2004	0.234138	0.321167	0.0491214	0.446	0.00176687
Glyma.12G172800.1	0.0248333	0.565265	-0.0340667	0.412549	-0.6055	3.19946e-07
Glyma.12G173200.2	0.536767	0.00262731	0.189933	0.152612	0.553667	0.000129552
Glyma.12G180300.1	0.0114667	0.616636	-0.192433	0.139979	-0.4219	0.00113662
Glyma.12G180600.1	-0.224333	0.20574	0.0562333	0.413386	-0.0615667	0.221845
Glyma.12G181400.1	-0.151767	0.399043	-0.340567	0.0864627	-0.589867	0.00133426
Glyma.12G182800.1	-0.0767667	0.543099	-0.547533	0.030856	-0.544167	0.00703404
Glyma.12G183700.1	-0.0143333	0.616636	-0.1075	0.330361	-0.157867	0.111714
Glyma.12G190100.1	-0.0874667	0.527523	-0.2054	0.260722	-0.700167	0.00127548
Glyma.12G192200.2	-0.1242	0.2814	0.146867	0.152264	0.00733333	0.305353
Glyma.12G193500.1	-0.433667	1	ND	ND	ND	ND
Glyma.12G193800.1	-0.1928	0.278189	0.244167	0.133499	0.1867	0.0840737
Glyma.12G194800.3	-0.496533	0.0142524	-0.132467	0.280172	-0.124733	0.142762
Glyma.12G195500.1	-0.763367	0.0021093	-0.105267	0.35701	-0.9723	8.53568e-06
Glyma.12G195600.1	-0.647267	0.000655587	-0.133467	0.247753	-0.794467	2.1242e-06
Glyma.12G205400.1	0.535717	1	0.2107	1	0.9719	1
Glyma.12G207500.1	0.0557333	0.445178	-0.107	0.174264	-0.0731333	0.126866
Glyma.12G207600.1	-0.9499	0.00216281	-0.0310667	0.469189	-1.13583	1.75217e-05
Glyma.12G217400.1	-1.08627	0.00251841	-0.477267	0.0953789	-0.4942	0.0266816
Glyma.12G219600.1	-0.0859	0.502107	-0.202967	0.206309	-0.3096	0.0309561
Glyma.12G224800.1	-0.185133	0.20714	-0.307967	0.0305684	-0.958867	4.27633e-08
Glyma.12G225300.1	-0.7781	0.0323282	-0.6318	0.0330065	-0.1326	0.200268
Glyma.12G226100.1	-0.0954667	0.554105	-0.234233	0.301834	-0.3881	0.0731333
Glyma.12G226400.1	0.512533	0.0157106	0.2654	0.120557	-0.0199667	0.283128
Glyma.12G228600.1	0.354233	0.0175625	0.4423	0.00337901	1.092	2.08889e-09
Glyma.12G229400.3	-0.61275	1	ND	ND	ND	ND
Glyma.12G230600.1	0.0233333	0.615779	0.126667	0.370448	-0.1654	0.164724
Glyma.12G232000.1	0.0863333	0.521291	-0.298133	0.14196	0.0214	0.285761
Glyma.12G240400.1	0.14245	0.355585	0.2171	0.12152	0.583733	0.000105347
Glyma.12G240600.1	-0.2058	1	ND	ND	ND	ND
Glyma.12G240700.1	-0.5691	1	ND	ND	0.15125	1
Glyma.12G241100.1	0.1665	0.260107	0.4412	0.00680808	0.6234	2.48113e-05
Glyma.12G242300.2	-0.0646667	0.47091	-0.459733	0.00175116	-0.6013	5.43135e-06
Glyma.13G002500.2	0.0296	0.582763	-0.2019	0.152612	-0.4424	0.00158314
Glyma.13G003700.1	-0.951367	0.0128535	-0.743967	0.0288153	-1.543	9.14789e-06
Glyma.13G004600.1	-0.0519	1	0.1241	1	0.0595	1
Glyma.13G009800.1	0.199733	0.349223	-0.0648333	0.426137	-0.286067	0.0606434
Glyma.13G028400.1	0.222767	0.0401491	0.0572667	0.330495	0.297667	0.000633848
Glyma.13G030200.1	-0.0427	0.606816	0.879733	0.0224862	1.45983	5.72413e-05
Glyma.13G031200.2	0.1305	0.269841	0.1296	0.186448	0.195233	0.0245133
Glyma.13G042600.3	0.0161	0.627379	0.1721	0.344387	0.0447	0.274788
Glyma.13G043900.1	-0.0130333	1	ND	ND	0.0636	1
Glyma.13G045800.1	0.153433	0.40659	-0.345733	0.0924273	-0.4027	0.0161395
Glyma.13G047900.2	0.0857333	0.404222	0.0636333	0.350705	-0.0752	0.161625
Glyma.13G048800.1	-0.0892333	0.483619	0.367533	0.0490666	-0.3913	0.00900532
Glyma.13G049500.1	-0.1712	0.294978	0.1336	0.268689	0.092	0.178952
Glyma.13G054300.1	ND	ND	0.0337333	1	ND	ND
Glyma.13G056100.1	0.102033	0.316245	-0.0615	0.336257	-0.279133	0.00230879
Glyma.13G057800.1	-0.109633	0.451993	-0.158867	0.256732	0.7167	8.72331e-05
Glyma.13G059500.1	-0.1575	1	-3.25157	1	ND	ND
Glyma.13G061100.1	0.4612	0.218551	0.292367	0.267092	0.6126	0.023081
Glyma.13G064900.1	-0.122067	0.270621	-0.2607	0.023468	-0.1973	0.0186067
Glyma.13G065000.2	-0.484433	0.0222854	0.277867	0.109979	0.831	1.55167e-05
Glyma.13G069400.1	0.109233	1	0.168333	1	0.381567	1
Glyma.13G069800.1	0.619067	0.00713853	0.5192	0.0142342	0.255033	0.0530278
Glyma.13G072500.1	0.2886	0.18738	0.263867	0.147762	0.441	0.0077898
Glyma.13G073200.1	-0.0437333	0.525978	-0.2668	0.0308945	-0.100767	0.120032
Glyma.13G074600.1	-0.350533	0.175174	0.106267	0.378019	1.59493	7.03128e-08
Glyma.13G076900.1	-0.693267	0.000655587	-0.0957667	0.33221	0.0555	0.228132
Glyma.13G081500.1	-0.0669	1	0.19895	1	0.2178	1
Glyma.13G087500.1	-0.106767	0.493941	0.4037	0.0767652	1.29257	1.21963e-06
Glyma.13G088700.1	1.00803	0.00175082	0.4484	0.0820607	1.24057	1.01448e-05
Glyma.13G096400.1	-0.189533	0.329113	-0.3567	0.0735291	-0.784333	9.10806e-05
Glyma.13G097100.1	-0.34795	0.186043	-0.0097	0.488876	0.801567	0.00020196
Glyma.13G098500.1	-0.0316	0.57923	0.200367	0.15647	0.359333	0.00635265
Glyma.13G101400.1	-0.00896667	0.626965	0.1837	0.188455	0.0103333	0.305353
Glyma.13G101600.1	0.333	1	-1.06525	1	ND	ND
Glyma.13G104800.1	-0.2078	0.193385	0.2683	0.0662837	0.5581	0.00011501
Glyma.13G106900.1	0.250967	0.251333	0.061	0.425333	-0.414667	0.0131713
Glyma.13G109700.2	-0.1823	0.270446	0.1832	0.18516	0.778367	7.19285e-06
Glyma.13G111600.1	-0.0889	0.492776	0.2501	0.148657	0.3832	0.0124732
Glyma.13G112500.2	-0.5897	1	ND	ND	ND	ND
Glyma.13G114000.3	0.465533	0.00388126	0.380833	0.0110811	-0.620867	1.24409e-05
Glyma.13G114900.2	0.120067	0.360664	0.139567	0.223842	-0.510467	0.000216635
Glyma.13G115800.1	-0.268467	1	-0.381267	1	ND	ND
Glyma.13G118800.2	-0.2088	0.465326	0.0908	0.433047	-0.0719333	0.261772
Glyma.13G119900.1	-0.6828	0.0148109	-0.1459	0.330036	-0.222933	0.1049
Glyma.13G121600.1	-0.116067	0.431445	0.104867	0.333382	-0.2208	0.0596903
Glyma.13G124100.3	ND	ND	0.5566	1	ND	ND
Glyma.13G125400.1	-0.0572667	0.483545	-0.0345667	0.42408	-0.1269	0.0811946
Glyma.13G127400.2	-0.0882333	0.331837	-0.00626667	0.484663	0.315067	0.000419623
Glyma.13G130900.1	-0.0632667	0.527075	-0.443033	0.0183597	-0.733567	3.62237e-05
Glyma.13G131900.2	-0.1077	0.430598	-0.0136667	0.478822	0.492333	0.00089242
Glyma.13G133800.1	0.140967	0.435236	-0.0478667	0.444612	-0.733933	0.000334795
Glyma.13G135500.1	0.168167	0.204928	0.112733	0.241493	0.211	0.0237211
Glyma.13G136400.1	0.1892	0.198686	-0.323967	0.0246306	-0.442233	0.000492455
Glyma.13G136600.1	0.0406667	0.633967	0.330167	0.0848428	0.0167333	0.288961
Glyma.13G138900.2	-0.3169	0.0349304	0.0990333	0.283543	-0.0186333	0.27549
Glyma.13G142400.1	ND	ND	ND	ND	0.4154	1
Glyma.13G144800.1	0.0456333	0.529089	-0.125233	0.223412	-0.423033	0.000419623
Glyma.13G145000.1	-0.642667	0.00364078	0.352133	0.0562522	-0.296567	0.0293324
Glyma.13G146600.1	ND	ND	ND	ND	0.857	1
Glyma.13G151300.1	-0.408967	1	-1.08175	1	-1.1807	1
Glyma.13G151800.1	0.969	1	0.2245	1	ND	ND
Glyma.13G152500.1	-0.099	0.278843	-0.1306	0.12246	-0.180933	0.0121505
Glyma.13G154200.1	-0.0755333	0.553909	-0.197467	0.28977	0.0668	0.265415
Glyma.13G158600.1	-0.2129	0.478829	-0.0552333	0.4666	-0.3714	0.111979
Glyma.13G162800.1	-0.0163	0.606122	-0.0649667	0.365474	0.0699333	0.185467
Glyma.13G165400.1	0.0974667	0.455503	-0.0448333	0.429072	0.0576	0.228173
Glyma.13G172200.2	0.0755	0.477912	-0.0803	0.350004	-0.390733	0.00237792
Glyma.13G173500.1	-0.0146667	0.606122	-0.0982	0.267331	-0.2117	0.0207604
Glyma.13G178700.1	0.5656	0.00643718	0.9277	9.43197e-05	1.9289	3.33388e-11
Glyma.13G180400.1	0.0179333	0.600999	-0.0116	0.477863	0.0605	0.200506
Glyma.13G182000.2	0.0666	0.539099	0.4772	0.0270723	1.01393	5.3528e-06
Glyma.13G189500.1	0.546933	0.0154666	0.460967	0.0245843	1.1255	6.32951e-07
Glyma.13G190800.1	-0.1603	0.462391	-0.267667	0.209821	-0.3648	0.057517
Glyma.13G194000.1	-0.124533	1	-0.2936	1	-0.362133	1
Glyma.13G196200.1	-0.3374	0.190426	-0.025	0.497553	0.0603667	0.251357
Glyma.13G197000.1	0.2763	1	ND	ND	ND	ND
Glyma.13G199800.1	0.2476	0.084632	0.0247667	0.450862	0.0652	0.189653
Glyma.13G200800.4	0.0796667	0.541127	0.0764667	0.421749	0.1789	0.144302
Glyma.13G202200.2	-0.0306667	0.576622	-0.0837333	0.339021	0.4332	0.000970211
Glyma.13G205600.1	-0.0216667	0.634364	-0.419733	0.00418011	-0.4298	0.000308873
Glyma.13G207900.1	-0.0120333	0.608651	0.2029	0.0616281	0.235567	0.00813865
Glyma.13G210800.3	1.64682	1	0.98775	1	0.73125	1
Glyma.13G212700.1	-0.4193	1	-1.39975	1	-1.30425	1
Glyma.13G217100.1	0.298	0.128268	-0.1699	0.224643	-0.6933	6.89313e-05
Glyma.13G220000.2	-0.025	0.583917	0.272633	0.0488683	0.412867	0.000877149
Glyma.13G222300.2	0.368867	0.0077952	0.233733	0.0488683	0.681033	5.96928e-07
Glyma.13G225000.1	0.137267	0.310285	-0.235533	0.0810961	0.186233	0.0505895
Glyma.13G229200.1	0.0686667	0.520392	0.1802	0.210545	0.0513667	0.241053
Glyma.13G231700.1	-0.213333	0.183645	0.745467	0.000161696	1.33763	8.82752e-10
Glyma.13G237000.2	0.41345	0.176798	0.535683	0.0588317	2.02002	1.48466e-07
Glyma.13G240600.1	-0.1405	0.342248	0.340133	0.0338872	1.1309	2.55008e-08
Glyma.13G241300.1	0.0245667	0.593404	0.232433	0.109979	0.135533	0.112978
Glyma.13G243400.1	-0.168933	0.294855	0.243633	0.110885	0.887667	1.3413e-06
Glyma.13G245700.2	0.0174667	1	ND	ND	ND	ND
Glyma.13G249600.1	-0.02	0.599118	0.00686667	0.487909	-0.992933	2.70254e-08
Glyma.13G249700.1	0.3882	0.173484	0.2285	0.251529	-0.3214	0.0776092
Glyma.13G249900.4	-0.184167	0.40803	-0.5527	0.0385633	-0.1372	0.185467
Glyma.13G252700.1	-0.5427	1	ND	ND	ND	ND
Glyma.13G253600.1	0.202	0.0716814	0.290833	0.00896662	0.782533	7.01418e-09
Glyma.13G254900.1	-0.156433	0.224897	-0.402533	0.00472965	-0.714633	5.95231e-07
Glyma.13G255300.3	-0.156233	0.307648	-0.0417	0.429634	-0.356767	0.00604145
Glyma.13G256100.1	-0.185633	0.143627	-0.1205	0.20201	-0.122633	0.081924
Glyma.13G261400.1	-0.516333	0.00789407	-0.0473	0.425361	-0.295433	0.0194363
Glyma.13G261700.3	-0.8644	0.0356887	0.242467	0.253644	-0.03185	0.283128
Glyma.13G263200.2	-0.00766667	0.637246	-0.0816333	0.393212	-0.193767	0.100297
Glyma.13G263300.1	0.0517333	0.56162	0.0676333	0.412025	0.301033	0.034683
Glyma.13G264100.1	0.1128	0.504851	-0.0155333	0.486471	0.0766667	0.240585
Glyma.13G264500.1	-0.147567	0.408036	-0.4821	0.0272269	-1.20817	6.2639e-07
Glyma.13G266100.1	-1.2335	5.50622e-07	0.293933	0.0695425	-0.246167	0.0371849
Glyma.13G267800.1	-0.613267	1	ND	ND	ND	ND
Glyma.13G267900.1	-0.809167	1	0.168633	1	-2.45165	1
Glyma.13G268000.1	-0.281133	0.190426	0.126033	0.32129	-0.0452667	0.256992
Glyma.13G269000.1	0.00876667	1	-0.306367	1	-0.473267	1
Glyma.13G270100.1	0.682067	0.0800154	0.6156	0.0709236	0.8754	0.00330027
Glyma.13G270400.5	0.0849333	0.310285	-0.0595	0.30147	-0.617767	2.6919e-08
Glyma.13G270600.1	-0.309767	1	-0.2461	1	ND	ND
Glyma.13G271200.1	-0.95785	1	-0.60195	1	-0.21175	1
Glyma.13G272000.1	-0.373267	0.0588126	-0.0750667	0.384913	0.126167	0.143484
Glyma.13G279200.1	-0.128667	1	0.326867	1	2.64297	1
Glyma.13G289300.1	0.382967	0.310285	0.278967	0.294757	1.05787	0.00192901
Glyma.13G290900.1	0.275067	0.0230211	0.1383	0.14593	0.182567	0.0222015
Glyma.13G291300.1	0.2236	0.0365181	-0.135567	0.120501	0.318167	0.000304231
Glyma.13G293500.1	ND	ND	-0.12805	1	ND	ND
Glyma.13G294700.1	-0.4885	1	ND	ND	ND	ND
Glyma.13G295500.1	0.316367	0.294289	0.265133	0.252674	0.650567	0.0083933
Glyma.13G298300.1	-0.438533	0.143627	-0.358783	0.0836122	-0.331933	0.0588678
Glyma.13G298400.1	ND	ND	0.05825	1	ND	ND
Glyma.13G306700.2	-0.1588	0.267404	-0.0114667	0.478849	-0.449867	0.000505452
Glyma.13G306900.1	-0.782167	0.000124251	-0.194133	0.159928	-0.818267	2.53317e-06
Glyma.13G307000.1	-0.6261	0.0180839	-0.105667	0.374405	-0.707567	0.000718063
Glyma.13G308700.1	-0.0991	0.300537	0.155267	0.0928512	0.2381	0.00380433
Glyma.13G312300.1	0.23295	1	0.171	1	0.148983	1
Glyma.13G315800.1	-0.0933	0.443803	-0.1424	0.230168	0.480133	0.000546675
Glyma.13G318200.1	-0.125233	0.381695	-0.364833	0.0285031	-0.386467	0.00430009
Glyma.13G318300.1	-0.4311	1	ND	ND	ND	ND
Glyma.13G319500.1	-0.5939	1	-0.1389	1	ND	ND
Glyma.13G321700.1	-0.2327	0.513587	0.836633	0.105544	2.09107	0.000151918
Glyma.13G323000.1	-0.283767	0.251333	0.00906667	0.489992	-0.35475	0.0516515
Glyma.13G323800.1	-0.2612	1	0.207967	1	ND	ND
Glyma.13G325900.1	-0.2264	0.269696	-0.161567	0.269965	-0.288433	0.0416682
Glyma.13G326200.1	-0.045	0.631718	-0.216367	0.155978	-0.600767	0.000230005
Glyma.13G328600.2	0.0336333	0.525623	0.0731667	0.271799	0.4095	1.74754e-05
Glyma.13G333800.1	-0.3387	0.202145	-0.0323333	0.496816	0.1047	0.209645
Glyma.13G334200.3	0.0349667	0.578933	-0.296467	0.0807383	0.153767	0.112978
Glyma.13G336200.1	0.1692	0.484934	-0.128267	0.405347	0.195133	0.179974
Glyma.13G340300.1	0.531367	0.00336789	0.2361	0.10069	0.2621	0.0222834
Glyma.13G340500.3	0.1067	0.538503	0.616633	0.0596197	-0.208233	0.161402
Glyma.13G342800.1	-0.0400333	0.564241	-0.1944	0.161072	-0.1849	0.0690381
Glyma.13G344500.1	0.091	0.345302	0.172033	0.0842225	-0.210467	0.0108613
Glyma.13G346100.1	-0.2923	1	ND	ND	ND	ND
Glyma.13G347700.1	0.2382	0.0717334	0.0229667	0.450483	-0.477467	5.27594e-05
Glyma.13G347800.1	-0.384333	0.315861	-0.164967	0.399856	-0.578067	0.0875925
Glyma.13G349600.2	0.2215	1	0.3291	1	0.6724	1
Glyma.13G352100.1	0.0286667	0.585233	-0.333067	0.0409666	-0.993533	2.30978e-07
Glyma.13G352400.1	-0.2574	0.125186	-0.146733	0.222347	0.1619	0.0811946
Glyma.13G359500.1	-0.114567	0.459848	-0.0620333	0.421471	-0.5286	0.00251038
Glyma.13G360100.2	-0.204167	0.100967	-0.207	0.0608165	-0.7464	7.39884e-08
Glyma.13G361500.1	0.0834333	0.534586	0.167767	0.305391	0.4912	0.0122906
Glyma.13G361900.3	-0.797833	0.307648	-0.19115	0.444612	0.3039	0.219215
Glyma.13G363100.2	0.2107	1	-0.10655	1	ND	ND
Glyma.13G363300.1	-0.290067	1	-1.1613	1	1.0418	1
Glyma.13G364700.1	-1.06245	1	ND	ND	ND	ND
Glyma.13G364900.2	0.0807667	0.390258	0.255767	0.0236307	0.405567	0.00010428
Glyma.13G367000.3	-0.471267	0.0481885	-0.3033	0.121416	-0.282733	0.0495946
Glyma.13G369800.1	ND	ND	0.1286	1	ND	ND
Glyma.13G372000.1	0.129167	0.438593	0.592633	0.00891185	0.392233	0.0139873
Glyma.14G001000.1	-0.157033	0.144249	0.0113667	0.470445	0.494767	3.44546e-06
Glyma.14G001400.1	-0.20945	0.403353	0.0872	0.413701	-0.1564	0.168209
Glyma.14G001500.2	0.100983	0.505783	0.724267	0.00345629	1.4536	6.60108e-08
Glyma.14G002400.1	-0.463233	0.10226	-0.1794	0.29765	0.151433	0.169687
Glyma.14G003200.2	-0.355567	0.287268	-0.6149	0.0638225	0.559567	0.0255851
Glyma.14G004600.1	-0.311867	0.0182932	-0.3777	0.0043966	-1.1858	8.51415e-11
Glyma.14G004900.1	-0.116667	0.400336	-0.167567	0.203985	-0.4588	0.00132421
Glyma.14G005700.1	0.0342667	0.546977	-0.4301	0.00168759	-1.09163	3.35678e-10
Glyma.14G007700.1	-0.2487	0.260107	-0.542167	0.0187237	-1.28863	3.83993e-07
Glyma.14G009700.1	-0.111033	0.451993	0.246367	0.14595	0.2349	0.0595131
Glyma.14G010500.2	0.3589	1	ND	ND	ND	ND
Glyma.14G014800.5	0.1132	0.464467	-0.0364	0.454939	0.0618667	0.238232
Glyma.14G017100.1	-0.4201	0.156411	-0.0982	0.404736	0.166067	0.165496
Glyma.14G017900.1	-0.374533	0.0611751	0.508867	0.00994093	0.373367	0.00927024
Glyma.14G021000.1	0.0285	0.594542	-0.08535	0.358529	-0.05905	0.248642
Glyma.14G022100.3	-0.0456	0.512547	0.0625333	0.345031	0.1616	0.041364
Glyma.14G023600.1	0.126633	0.459702	0.1869	0.261218	0.338367	0.0351116
Glyma.14G025900.2	-0.0283	0.601171	0.0340333	0.459483	-0.0805667	0.218729
Glyma.14G027900.3	0.63975	0.0145152	0.6591	0.0164655	0.46585	0.00783648
Glyma.14G029500.1	-0.197767	1	-0.0266667	1	ND	ND
Glyma.14G031000.1	0.899667	0.000593897	0.177367	0.255661	0.514367	0.00341547
Glyma.14G035500.1	-0.240833	0.211356	0.2982	0.0883775	0.0507	0.244334
Glyma.14G036000.1	-0.148733	1	0.3307	1	0.0167	1
Glyma.14G036800.1	0.0269333	1	0.02495	1	ND	ND
Glyma.14G037300.1	0.0675	0.458442	0.0294667	0.434118	-0.505567	2.66898e-05
Glyma.14G039100.1	0.0469333	0.606816	-0.374767	0.23687	-0.451567	0.0766548
Glyma.14G040800.2	-0.1932	1	-0.345133	1	-0.3995	1
Glyma.14G043400.1	-0.0104333	0.611622	-0.348067	0.00367665	-0.6497	1.82864e-07
Glyma.14G044500.2	-0.0524	0.470527	0.0292667	0.424003	-0.0494333	0.190297
Glyma.14G045100.1	0.00805	1	ND	ND	0.5024	1
Glyma.14G045400.1	-0.425633	1	ND	ND	ND	ND
Glyma.14G048000.1	0.242133	0.445661	1.84827	0.000277019	3.72863	4.55477e-10
Glyma.14G050600.1	-0.462767	0.13592	-0.424467	0.104999	-0.8193	0.00104605
Glyma.14G051200.1	0.517367	1	0.101833	1	ND	ND
Glyma.14G053600.1	0.0304	1	2.00733	1	4.8425	1
Glyma.14G054400.1	0.342717	1	-0.2881	1	ND	ND
Glyma.14G056800.1	0.3192	0.051583	-0.180633	0.157521	1.78987	5.18331e-12
Glyma.14G056900.1	-0.626767	0.0336349	-1.1023	0.000607179	-1.32078	1.3719e-05
Glyma.14G058300.1	-0.0171333	0.604526	0.118833	0.252674	0.0535333	0.216947
Glyma.14G059200.1	-0.517433	0.00709926	0.0123	0.480738	0.387633	0.00456359
Glyma.14G061100.1	-0.120067	0.436447	-0.0843667	0.37684	-0.361233	0.0139158
Glyma.14G061500.2	-0.275033	0.20574	0.0666333	0.416582	-0.0396	0.263314
Glyma.14G061900.2	-0.0123333	0.627379	-0.0836333	0.408633	-0.0734	0.240585
Glyma.14G062500.1	0.178867	0.146056	0.2356	0.0385633	0.778167	4.21373e-08
Glyma.14G062900.4	-0.04235	1	0.46225	1	ND	ND
Glyma.14G065600.1	-0.112233	0.471357	-0.0408	0.450862	-0.3454	0.0281231
Glyma.14G065900.1	-0.251367	0.192991	-0.3182	0.0704018	-0.697467	8.1341e-05
Glyma.14G070600.3	-1.1478	1	-0.13475	1	ND	ND
Glyma.14G075500.1	-0.0535	0.581522	0.172867	0.325922	1.0552	0.00011867
Glyma.14G076000.1	-0.187433	0.124068	-0.248633	0.0285031	-0.389567	0.000191739
Glyma.14G078600.1	-0.135967	1	-0.0883	1	0.17595	1
Glyma.14G081700.1	0.0127167	0.628706	0.324833	0.169029	0.2635	0.0969328
Glyma.14G084500.1	0.0214	0.577686	-0.310167	0.00783619	-0.193267	0.0167658
Glyma.14G085800.1	-0.187167	0.277494	0.0849667	0.362225	0.0594	0.227519
Glyma.14G091300.2	-0.441	0.122751	0.6172	0.0225796	2.75017	5.54938e-11
Glyma.14G091600.1	-0.102533	0.470527	-0.384433	0.0482706	-0.309	0.0291167
Glyma.14G092800.2	ND	ND	0.2693	1	0.8613	1
Glyma.14G093200.1	-0.1159	0.458751	-0.0421333	0.446221	0.369433	0.0279784
Glyma.14G096600.2	-0.2297	0.310285	0.2004	0.255915	0.2119	0.107312
Glyma.14G102700.2	0.07685	1	0.2759	1	0.5449	1
Glyma.14G104900.3	-0.281	1	-0.3056	1	-0.1891	1
Glyma.14G113800.1	-0.0250333	0.577354	0.0842667	0.29943	-0.1684	0.0446765
Glyma.14G118400.1	ND	ND	ND	ND	-1.0507	1
Glyma.14G126300.1	0.20425	1	0.310967	1	0.5373	1
Glyma.14G126700.3	-0.3248	0.186429	0.00863333	0.489992	0.326267	0.0420832
Glyma.14G133100.1	-0.111	0.409014	0.199133	0.156139	-0.092	0.173137
Glyma.14G134100.1	-0.3944	0.274802	-0.201033	0.342181	1.308	0.000199071
Glyma.14G136700.4	-0.260267	0.212925	-0.269233	0.137238	-0.511933	0.00274584
Glyma.14G150100.1	ND	ND	0.206233	1	ND	ND
Glyma.14G152100.1	-0.3128	0.166098	0.122967	0.33221	0.372933	0.018704
Glyma.14G159600.1	ND	ND	-0.0527	1	0.631	1
Glyma.14G161400.3	-0.0485167	1	ND	ND	ND	ND
Glyma.14G165100.1	-0.3692	1	ND	ND	-0.31035	1
Glyma.14G176600.1	0.0397	0.594542	-0.0877667	0.412025	-0.355567	0.0456065
Glyma.14G177100.2	-0.3693	0.0939179	-0.3787	0.0547533	0.1453	0.13964
Glyma.14G177600.1	ND	ND	0.0507333	1	1.42217	1
Glyma.14G178900.1	-0.122333	0.509572	-0.333267	0.185135	-0.0284	0.291528
Glyma.14G179500.1	0.483367	0.176666	0.763933	0.0272269	0.967867	0.00116948
Glyma.14G181000.2	0.05815	1	-0.3316	1	ND	ND
Glyma.14G184500.1	-0.225333	0.0541369	0.0234667	0.442501	0.404733	7.97e-05
Glyma.14G186900.3	-0.289967	0.23048	-0.1511	0.315343	-0.216467	0.103745
Glyma.14G187700.1	-0.2881	0.204864	0.0409667	0.450862	-0.4215	0.0122877
Glyma.14G189400.1	0.0301	0.555348	-0.374733	0.00323597	-0.421267	8.05379e-05
Glyma.14G194600.1	-0.280633	0.352554	-0.9727	0.027049	-0.0485	0.274001
Glyma.14G195000.1	0.204633	0.443803	0.424133	0.152264	1.87553	8.59985e-07
Glyma.14G196800.3	0.0902667	0.389063	0.0603	0.358386	0.275333	0.00540348
Glyma.14G198000.1	0.1264	0.464234	-0.04805	0.44598	0.16305	0.130022
Glyma.14G198900.1	ND	ND	0.16535	1	0.89095	1
Glyma.14G201700.1	-0.611767	0.000655587	0.2395	0.0822412	1.15897	3.75628e-09
Glyma.14G201800.1	-0.0867833	0.586848	-0.176167	0.395444	3.70717	3.91503e-09
Glyma.14G207600.2	-0.236767	0.115206	-0.196133	0.118462	0.479767	0.000190758
Glyma.14G207700.1	0.0316667	0.586109	0.3108	0.0753334	0.803067	1.6304e-05
Glyma.14G207800.1	-0.18865	1	ND	ND	ND	ND
Glyma.14G209900.1	0.510567	0.010976	0.1567	0.23868	-0.005	0.306038
Glyma.14G210700.1	-0.0925	0.322918	-0.0927	0.227398	-0.209633	0.00799809
Glyma.14G211000.1	-0.277367	0.175842	-0.1224	0.3157	-0.530533	0.00150552
Glyma.14G211700.1	-0.693733	0.0105072	0.2826	0.163028	-0.277933	0.0649875
Glyma.14G219700.3	-0.472367	0.0481885	-0.316167	0.110154	-1.25957	3.82375e-07
Glyma.14G221200.1	-0.399233	1	-0.9514	1	ND	ND
Glyma.14G221700.2	-0.364967	0.0546442	-0.352333	0.0400646	-1.2856	1.44556e-08
Glyma.14G223100.3	0.2012	0.37129	-0.126367	0.359522	-0.0747333	0.239123
Glyma.14G223200.1	-0.188367	0.392837	0.333633	0.144019	0.791867	0.000610029
[truncated: 822 more rows]

## Sheet: Transcriptome PI 595099
ID	PI 595099 - 04 DAI		PI 595099 - 12 DAI		PI 595099 - 30 DAI
	Log2(FC)	FDR	Log2(FC)	FDR	Log2(FC)	FDR
Glyma.01G000200	0.333325	1	0.79439	0.130095	1.0919	0.00269152
Glyma.01G000300	0.0326551	1	0.211255	1	1.16973	0.441392
Glyma.01G000400	0.135411	1	-0.283199	0.827341	-0.449766	0.204872
Glyma.01G000600	-0.00832814	1	-0.0470662	1	0.2827	0.533594
Glyma.01G000700	-0.0271041	1	-0.128626	1	-0.650741	0.119243
Glyma.01G000900	-0.0527076	1	-0.0995149	1	-0.20413	0.631288
Glyma.01G001000	-0.276329	1	-0.374086	0.596952	-0.123232	0.781134
Glyma.01G001100	0.319037	1	-0.44459	0.560004	-0.629391	0.0922874
Glyma.01G001200	-0.29547	1	-0.626504	0.23279	-2.00303	9.28351e-10
Glyma.01G001300	0.0586426	1	-0.271779	0.798511	-0.746449	0.0127971
Glyma.01G001500	-1.4099	1.62559e-05	-0.216502	0.881157	-1.7127	1.46902e-09
Glyma.01G001600	0.344597	1	-0.0734111	1	0.490821	0.207274
Glyma.01G001700	-0.0655266	1	0.301197	0.825089	0.746251	0.0342204
Glyma.01G001800	1.05105	0.928148	1.31535	0.353121	-0.622463	0.673179
Glyma.01G001900	-0.194011	1	-1.71579	0.175847	ND	ND
Glyma.01G002000	-0.737611	1	-0.372471	0.968205	-3.42121	0.00130934
Glyma.01G002100	0.0928631	1	0.155752	0.975687	0.124634	0.820893
Glyma.01G002200	-0.120506	1	-0.066385	1	-0.237163	0.530941
Glyma.01G002300	1.17284	0.684707	-1.67089	0.374739	-5.64062	0.000693612
Glyma.01G002400	-0.670634	0.227291	-0.289655	0.783902	-1.79496	1.45959e-09
Glyma.01G002600	ND	ND	ND	ND	-0.233672	0.550978
Glyma.01G002700	0.0112697	1	-0.0633514	1	-0.0246421	0.964758
Glyma.01G002900	0.530051	1	0.177586	1	0.597939	0.62465
Glyma.01G003000	-0.219212	1	1.04154	0.00757842	0.7644	0.0638746
Glyma.01G003100	-0.377297	1	-0.169142	1	-0.0648859	0.982497
Glyma.01G003200	0.368742	1	0.510927	0.879327	1.82919	0.000936827
Glyma.01G003400	0.161465	1	0.0578317	1	0.61323	0.242435
Glyma.01G003500	1.26562	1	1.53922	0.906058	-0.122075	1
Glyma.01G003600	0.0524204	1	-0.34865	0.720749	0.25019	0.598716
Glyma.01G003700	-0.469476	0.631833	-1.04373	0.00349041	-2.09434	1.22552e-12
Glyma.01G003800	0.0612783	1	-0.192987	0.932523	0.304887	0.436475
Glyma.01G003900	-0.328563	1	-0.420874	1	-4.21328	0.0895033
Glyma.01G004000	-0.566066	0.755788	0.143306	1	-0.210994	0.696651
Glyma.01G004100	-0.210376	1	0.187988	1	0.211575	0.598779
Glyma.01G004200	-0.777704	1	0.444572	0.982861	1.31935	0.125639
Glyma.01G004300	0.120892	1	-0.614677	0.164509	-0.770805	0.00941758
Glyma.01G004400	1.33057	0.224691	1.20591	0.18164	1.65861	0.00384926
Glyma.01G004500	-0.207116	1	0.0734342	1	0.339891	0.32665
Glyma.01G004600	-0.639698	0.469196	-0.848195	0.181803	-3.8871	2.3444e-09
Glyma.01G004700	0.10772	1	-0.148237	0.998678	-0.832604	0.0565594
Glyma.01G004800	-0.307345	1	0.448205	0.565993	0.236351	0.508112
Glyma.01G005000	0.54082	0.65722	0.633552	0.178294	2.05011	1.12049e-07
Glyma.01G005100	1.07777	1	-0.830924	0.98337	1.58846	0.152356
Glyma.01G005200	1.5614	0.000290922	0.555763	0.505858	1.36761	0.000214541
Glyma.01G005300	-0.266688	1	-0.358745	0.679672	-0.469954	0.182998
Glyma.01G005400	-0.594934	0.33471	0.819241	0.0406569	1.01631	0.00060897
Glyma.01G005500	0.14367	1	0.202896	0.94387	-0.18266	0.703023
Glyma.01G005600	-0.345131	1	0.234222	0.955575	-1.40372	0.00656015
Glyma.01G005700	1.9958	1	1.52233	1	1.87836	0.833061
Glyma.01G005800	-0.095658	1	-0.829633	0.12279	-2.72101	1.12493e-11
Glyma.01G006000	1.26133	0.798222	-0.376242	1	-1.01536	0.771736
Glyma.01G006100	0.0764857	1	-0.170377	0.966507	0.0911733	0.878771
Glyma.01G006200	0.441473	1	-0.10344	1	0.485659	0.160175
Glyma.01G006400	0.225107	1	-0.141546	0.978253	0.220182	0.599718
Glyma.01G006500	-0.380195	1	-1.332	0.0409148	-1.78398	0.00194842
Glyma.01G006600	0.0767767	1	0.380229	0.637034	0.964183	0.00167105
Glyma.01G006700	0.196695	1	0.448762	0.536098	1.55333	0.000288246
Glyma.01G006800	0.323986	1	-0.0185024	1	-1.0725	0.121935
Glyma.01G006900	-0.0421529	1	0.191233	0.939995	0.314504	0.391121
Glyma.01G007000	-0.553932	1	-0.385543	0.901442	-0.20995	0.857166
Glyma.01G007100	-0.421404	1	0.0735653	1	0.149794	0.844431
Glyma.01G007200	-0.0356305	1	0.0311245	1	0.854317	0.00369134
Glyma.01G007300	0.0145841	1	-0.26848	0.828041	-1.22335	6.63119e-05
Glyma.01G007400	-0.887905	0.918358	0.152173	1	-0.924076	0.376754
Glyma.01G007500	-0.627061	1	0.403075	0.992632	-0.219027	0.970237
Glyma.01G007600	-1.00041	1	-2.50067	0.545013	-3.38833	0.11889
Glyma.01G007700	-0.00975924	1	0.0929743	1	-0.243615	0.602129
Glyma.01G007800	-0.150903	1	-1.00846	0.00504666	-3.14576	7.6806e-15
Glyma.01G008000	-0.165848	1	-0.482458	0.465678	-1.02139	0.00226175
Glyma.01G008100	-0.866333	0.355144	0.826575	0.117991	2.05259	6.46189e-10
Glyma.01G008200	-0.256157	1	-0.343974	1	-1.20234	0.493735
Glyma.01G008400	0.296389	1	0.869921	0.024834	2.18122	1.02938e-12
Glyma.01G008500	-0.257519	1	-0.148452	0.975197	0.128595	0.773102
Glyma.01G008600	0.132704	1	0.0721075	1	0.259596	0.484136
Glyma.01G008700	-0.216415	1	-0.321495	0.757687	-0.842923	0.0112027
Glyma.01G008800	0.289021	1	-0.264933	0.849027	0.043051	0.970237
Glyma.01G008900	0.0480189	1	-0.250849	0.841992	-0.626344	0.0479661
Glyma.01G009000	-0.657153	0.815559	-0.54901	0.646995	0.183305	0.849006
Glyma.01G009100	ND	ND	ND	ND	-2.05739	0.911635
Glyma.01G009200	-0.112555	1	0.927212	0.0126409	0.465128	0.261974
Glyma.01G009300	-0.0985927	1	-0.387368	0.545734	-0.650192	0.0345064
Glyma.01G009400	ND	ND	0.372568	0.625038	1.11981	0.000160354
Glyma.01G009500	-1.19223	0.0438024	-0.605006	0.402835	-2.47687	4.80074e-09
Glyma.01G009600	0.576372	0.451009	-0.0645214	1	-0.256513	0.499734
Glyma.01G009700	-0.0448852	1	0.2969	0.761686	-1.36921	1.91165e-06
Glyma.01G009800	0.122941	1	-0.136523	0.991457	-0.218735	0.578904
Glyma.01G009900	1.15386	0.269817	0.295475	0.832342	0.446268	0.244481
Glyma.01G010000	0.508187	0.755827	-0.667294	0.419067	-2.10183	2.27575e-07
Glyma.01G010100	-0.569021	0.369141	-0.0718005	1	-0.199721	0.598728
Glyma.01G010200	-0.245124	1	0.702712	1	1.82189	0.754242
Glyma.01G010300	-0.0714759	1	0.00532855	1	-0.595505	0.060033
Glyma.01G010400	0.375837	0.819393	0.159919	0.967342	0.749954	0.0125596
Glyma.01G010500	0.0780205	1	0.421094	0.939187	0.446167	0.622748
Glyma.01G010600	0.0276505	1	-0.0174615	1	0.368161	0.347071
Glyma.01G010700	1.55262	0.211411	-1.42303	0.510395	1.549	0.0610199
Glyma.01G010800	-0.065679	1	0.118412	1	0.719902	0.0316909
Glyma.01G010900	-0.292873	1	-0.21063	0.901066	-0.596236	0.0586541
Glyma.01G011000	-0.0561232	1	-0.175962	0.972745	-3.02475	1.49603e-08
Glyma.01G011100	ND	ND	-0.353608	0.636752	-0.407483	0.220798
Glyma.01G011200	0.0324025	1	0.461992	0.391753	0.74768	0.0123285
Glyma.01G011300	2.96363	0.502678	2.55661	0.491586	3.51837	0.0181623
Glyma.01G011400	0.047839	1	-0.183146	0.983406	-0.155118	0.807564
Glyma.01G011500	1.22123	1	0.0471551	1	-4.19654	7.13714e-12
Glyma.01G011600	-1.07348	0.299201	-0.308296	0.902978	-2.26715	1.21089e-06
Glyma.01G011700	-0.139959	1	0.607674	0.495876	0.366879	0.503417
Glyma.01G011900	2.80751	0.000738477	3.70928	1.40764e-21	4.64526	3.06945e-38
Glyma.01G012000	2.28428	1	5.35325	8.00992e-05	7.19945	1.06365e-17
Glyma.01G012200	-1.43047	0.014797	0.398873	0.56429	0.332558	0.390142
Glyma.01G012300	-0.0546012	1	0.284806	0.872378	1.23723	0.000258489
Glyma.01G012400	0.120624	1	0.390003	0.658325	1.37864	9.70163e-06
Glyma.01G012500	0.0758326	1	-0.0508896	1	0.0500475	0.956018
Glyma.01G012700	0.236234	1	0.174924	0.972759	0.104086	0.912742
Glyma.01G012800	-2.79509	0.0012992	0.0537407	1	-2.47163	5.84455e-05
Glyma.01G013100	-0.433441	0.991853	-1.74166	0.00151128	-4.84872	1.06932e-14
Glyma.01G013200	-0.629568	1	-1.44918	0.188218	-3.93616	4.35406e-05
Glyma.01G013300	-0.736265	0.386428	-1.38294	7.60237e-05	-4.84202	4.92111e-30
Glyma.01G013500	-0.943706	1	ND	ND	ND	ND
Glyma.01G013600	-0.236571	1	0.0348253	1	0.175029	0.682386
Glyma.01G013800	0.546336	0.705886	0.0421134	1	0.142367	0.866291
Glyma.01G013900	-0.211883	1	-0.550321	0.242018	-1.68593	4.19987e-08
Glyma.01G014000	-1.07901	1	0.858238	0.894342	-0.523423	0.899298
Glyma.01G014100	-0.0366879	1	0.116463	1	0.286396	0.631839
Glyma.01G014200	-0.0969648	1	0.163179	0.972745	0.532144	0.118071
Glyma.01G014400	0.229612	1	0.217094	0.948002	0.378876	0.392692
Glyma.01G014500	0.134366	1	0.0621987	1	0.664272	0.0791131
Glyma.01G014600	ND	ND	0.641051	1	-1.1948	1
Glyma.01G014700	-0.988091	1	0.204762	1	-1.67613	0.43799
Glyma.01G014800	0.0503492	1	0.357578	0.690898	0.379143	0.33896
Glyma.01G014900	-0.00985109	1	0.0338458	1	0.415629	0.352853
Glyma.01G015000	0.078578	1	-0.0426893	1	0.457318	0.15365
Glyma.01G015100	0.146287	1	-0.117357	1	-0.285426	0.429663
Glyma.01G015200	0.356867	1	-0.140014	1	-0.235246	0.823271
Glyma.01G015300	-0.14369	1	-0.154662	0.996315	-0.0666844	0.917635
Glyma.01G015400	0.263348	1	0.285273	0.832155	0.0788761	0.953671
Glyma.01G015500	-0.140513	1	0.0631001	1	0.404269	0.229695
Glyma.01G015600	-0.489408	0.651202	0.129015	0.997659	-0.111203	0.879549
Glyma.01G015700	0.401901	0.990715	-0.0598204	1	0.640159	0.134657
Glyma.01G015800	1.60409	1	ND	ND	1.62263	0.906071
Glyma.01G015900	-0.0206529	1	0.25687	0.841406	0.565179	0.0816188
Glyma.01G016000	1.32724	0.865705	0.956062	0.897666	0.81666	0.626958
Glyma.01G016100	0.589962	1	-0.149342	1	0.509423	0.519269
Glyma.01G016200	0.231927	1	0.102112	1	0.888347	0.0939949
Glyma.01G016400	0.273611	1	-0.0579795	1	0.212032	0.693859
Glyma.01G016500	2.63021	0.00786151	2.61295	2.98472e-10	0.685268	0.252349
Glyma.01G016600	0.145971	1	-0.15821	1	-1.28518	0.00059128
Glyma.01G016800	ND	ND	0.152788	0.963069	0.495934	0.122108
Glyma.01G016900	0.159603	1	-0.243595	0.872051	-0.0159664	0.977604
Glyma.01G017000	0.330358	1	-0.0699379	1	-0.180991	0.666766
Glyma.01G017100	-0.211985	1	0.351543	0.630353	-0.0594378	0.946398
Glyma.01G017300	-0.333725	0.987327	0.18473	0.975741	0.19149	0.760499
Glyma.01G017400	0.474045	0.823298	0.298078	0.832453	1.07366	0.00217694
Glyma.01G017500	0.333503	1	1.65379	0.0108645	-0.462966	0.771885
Glyma.01G017600	1.84977	0.821337	2.85223	0.036085	1.51595	0.44818
Glyma.01G017700	-0.0328943	1	0.32096	0.70097	1.5736	1.55786e-05
Glyma.01G017800	-1.54349	0.112239	0.381579	0.948639	-0.345685	0.726744
Glyma.01G017900	-0.306164	1	0.008526	1	-0.235894	0.577073
Glyma.01G018000	-0.197954	1	0.816042	0.0335845	2.38349	2.14623e-17
Glyma.01G018100	-0.449036	1	-0.732509	0.531547	-1.61824	0.0118085
Glyma.01G018200	1.61463	1	-0.132264	1	ND	ND
Glyma.01G018300	-0.112634	1	-0.805177	0.067551	-1.56496	1.19341e-06
Glyma.01G018400	-0.774728	0.563983	0.370405	0.905396	0.572916	0.222235
Glyma.01G018500	0.754876	1	ND	ND	ND	ND
Glyma.01G018600	-0.00919539	1	-0.0124603	1	-0.0973161	0.832568
Glyma.01G018700	0.14207	1	0.21128	0.920072	0.361681	0.31647
Glyma.01G018800	-1.46174	0.000688491	-0.274497	0.756188	-0.441718	0.188832
Glyma.01G018900	-2.16101	0.142909	-0.620047	0.836628	2.51373	1.67732e-08
Glyma.01G019000	-1.15612	0.0012992	-0.645692	0.130879	-0.444681	0.161357
Glyma.01G019100	0.354499	0.954572	0.766	0.09927	1.49931	1.12863e-06
Glyma.01G019200	0.291521	1	0.920746	0.0461135	0.73193	0.0127228
Glyma.01G019300	0.439653	0.7656	0.49133	0.52407	-0.356404	0.323576
Glyma.01G019400	0.0521632	1	0.0680194	1	0.861741	0.0039803
Glyma.01G019500	-0.048598	1	0.727259	0.633749	2.66006	4.49292e-10
Glyma.01G019600	0.244477	1	-0.107919	1	0.754694	0.0427818
Glyma.01G019700	-0.0506269	1	0.450438	0.485843	0.232711	0.633074
Glyma.01G019800	-0.189376	1	0.0811332	1	-0.172116	0.652932
Glyma.01G019900	0.00775671	1	0.0779623	1	0.438664	0.271477
Glyma.01G020000	ND	ND	1.21229	1	ND	ND
Glyma.01G020100	-0.379536	0.848892	0.125108	1	-0.551295	0.0833026
Glyma.01G020200	0.529875	0.625228	0.0970929	1	-0.697988	0.0539453
Glyma.01G020300	0.184045	1	-0.0940187	1	-0.344558	0.320997
Glyma.01G020400	0.114814	1	-0.693473	0.783901	-1.64808	0.0443208
Glyma.01G020500	1.31205	0.303294	1.78691	0.00841288	3.79467	1.80019e-19
Glyma.01G020700	-2.41032	0.0141972	-0.870609	0.429719	-3.66897	2.47296e-06
Glyma.01G020800	-2.2407	1.02856e-06	-0.700532	0.238724	-5.3316	1.65246e-27
Glyma.01G020900	0.11977	1	-0.511562	0.926875	-0.817703	0.405656
Glyma.01G021000	2.11756	0.885089	-1.87892	0.776118	-2.25617	0.295905
Glyma.01G021100	1.52483	0.280832	2.64686	7.33273e-07	0.592788	0.577013
Glyma.01G021200	-0.0474226	1	-0.748819	0.0854114	-3.16664	1.37451e-23
Glyma.01G021300	-0.135877	1	-0.28806	0.801966	-0.603931	0.0780588
Glyma.01G021400	-0.0976385	1	-0.0228906	1	-0.231744	0.570885
Glyma.01G021500	0.416405	1	-1.08747	0.970236	-3.83003	0.181166
Glyma.01G021600	0.261228	1	0.260873	0.846466	1.05549	0.000409638
Glyma.01G021700	2.70949	0.991938	ND	ND	1.37726	0.894752
Glyma.01G022100	ND	ND	0.0280047	1	-0.0746524	0.886146
Glyma.01G022200	-0.771008	1	-2.78991	0.473603	-2.69578	0.184821
Glyma.01G022300	0.466634	1	1.83009	0.262661	3.22905	1.87049e-05
Glyma.01G022400	-0.314241	0.990715	-0.165644	0.975462	-0.771242	0.0139726
Glyma.01G022500	-0.203156	1	-1.03589	0.170777	-2.05242	0.000820726
Glyma.01G022600	0.667781	0.248647	0.900245	0.0227847	1.55141	1.25076e-07
Glyma.01G022700	0.194129	1	0.171405	0.97514	-0.298525	0.454686
Glyma.01G022800	0.496058	0.725964	0.699004	0.161379	1.19198	0.000270206
Glyma.01G022900	0.17206	1	-1.06967	0.0222234	-3.21176	4.50417e-16
Glyma.01G023000	-0.420804	0.726588	-0.393438	0.74946	0.448457	0.358737
Glyma.01G023100	-0.0694583	1	2.61529	0.878185	ND	ND
Glyma.01G023200	0.565005	0.42754	0.106091	1	1.02697	0.000662532
Glyma.01G023300	0.958907	0.0365923	0.36344	0.611308	-0.53885	0.0982098
Glyma.01G023400	0.125926	1	-0.878103	0.787588	-2.58691	0.0300151
Glyma.01G023500	-0.337856	0.956926	-0.0348241	1	-0.557373	0.0919566
Glyma.01G023600	0.164776	1	0.251415	0.866642	0.695645	0.0298598
Glyma.01G023700	0.218165	1	ND	ND	0.0529837	0.971156
Glyma.01G023800	-0.189441	1	0.492724	0.631197	1.08498	0.0084198
Glyma.01G023900	-0.0340621	1	0.147408	0.999063	0.646608	0.0528034
Glyma.01G024000	-0.75203	1	0.513432	0.935478	0.246428	0.80636
Glyma.01G024300	-0.250915	1	1.21846	0.0667412	1.83309	0.062055
Glyma.01G024400	0.580773	1	0.934883	1	2.25358	0.23743
Glyma.01G024500	0.176678	1	0.440399	0.979805	0.135303	0.925787
Glyma.01G024600	-0.045205	1	-0.061749	1	0.77927	0.0159133
Glyma.01G024700	0.152465	1	-0.256462	0.869792	-0.484692	0.182894
Glyma.01G024800	0.543352	1	1.45736	0.535817	-0.401532	0.918358
Glyma.01G025000	0.336529	1	0.776264	0.751145	0.870699	0.332359
Glyma.01G025100	-0.463554	0.629868	-0.517575	0.292078	-2.50507	4.57086e-19
Glyma.01G025200	1.32259	0.443885	-0.579549	0.805686	-0.806844	0.25144
Glyma.01G025300	-0.449336	0.843552	0.258268	0.872934	0.782644	0.0266372
Glyma.01G025500	-0.387098	0.917298	0.128408	1	0.360654	0.349606
Glyma.01G025600	-0.305942	1	0.310168	0.745201	0.498143	0.129918
Glyma.01G025700	0.236749	1	-0.0833031	1	3.50174	0.00017054
Glyma.01G025800	-0.495225	1	-0.239232	1	0.93514	0.0249384
Glyma.01G026000	0.0419576	1	-0.250041	0.872846	-0.167984	0.72477
Glyma.01G026100	0.238759	1	-0.503628	0.311989	-0.808471	0.00569179
Glyma.01G026200	-0.277651	1	0.0740837	1	-0.654843	0.0371195
Glyma.01G026400	ND	ND	0.197763	0.972745	0.415529	0.314234
Glyma.01G026500	-0.203607	1	0.678707	0.133876	1.13608	0.000166785
Glyma.01G026600	0.351558	1	0.116554	1	1.3758	0.000257347
Glyma.01G026700	-0.315526	0.966109	0.178535	0.961432	0.466994	0.15608
Glyma.01G026800	-0.163551	1	-0.393547	0.557128	-1.09947	0.000368134
Glyma.01G026900	0.601956	1	-0.27232	1	-0.458396	0.656837
Glyma.01G027100	-5.07575	0.0169551	0.53843	0.886483	1.38016	0.034485
Glyma.01G027200	-2.6758	0.725964	2.25408	0.018935	2.84889	3.87556e-05
Glyma.01G027300	-0.144397	1	-0.0693512	1	-0.531521	0.107732
Glyma.01G027500	-0.701734	1	-0.264841	1	-2.53553	0.236183
Glyma.01G027600	1.57084	0.734544	0.534497	1	0.256725	0.994493
Glyma.01G027700	-0.0341193	1	-0.183275	0.950308	0.475559	0.184163
Glyma.01G027800	-0.323308	1	-0.641578	0.212721	-1.74021	4.58758e-08
Glyma.01G027900	0.0801041	1	-1.33599	0.00803597	-3.52232	1.03669e-14
Glyma.01G028000	-0.14407	1	1.49933	0.454258	-0.0131444	1
Glyma.01G028100	-0.544902	0.519669	0.134086	0.995357	-0.371518	0.338111
Glyma.01G028200	-0.440349	1	-0.502853	1	-3.44291	0.0454123
Glyma.01G028300	0.967581	0.77472	1.99518	0.000132682	3.84625	2.68531e-24
Glyma.01G028500	2.16458	0.540661	1.97974	1.44584e-07	1.86777	1.21644e-07
Glyma.01G028600	0.105337	1	-0.281196	0.884294	-2.37645	2.11749e-09
Glyma.01G028700	-0.534722	0.465983	-0.0336432	1	-0.179152	0.648538
Glyma.01G028800	-0.493213	1	0.271051	0.882703	-0.100128	0.972899
Glyma.01G028900	-0.137103	1	-0.514798	0.352628	-1.26628	0.000577468
Glyma.01G029000	-0.0242754	1	-0.300444	0.777296	-0.187335	0.659271
Glyma.01G029100	-0.00507293	1	0.239393	0.85785	0.694307	0.0248613
Glyma.01G029200	0.0258526	1	-0.429356	0.452692	-0.671946	0.0230097
Glyma.01G029300	0.782324	1	1.65313	0.629323	ND	ND
Glyma.01G029400	0.130704	1	-0.212497	0.946444	-0.168902	0.723252
Glyma.01G029500	-0.182633	1	-0.164279	0.957519	-0.355285	0.283812
Glyma.01G029600	-0.0227461	1	0.0819217	1	0.12838	0.786095
Glyma.01G029700	0.256188	1	0.653693	0.557102	0.874253	0.100733
Glyma.01G029800	-0.137591	1	-0.223937	0.882732	-0.434687	0.182015
Glyma.01G029900	-0.10882	1	-0.593096	0.794225	-1.97951	0.00910392
Glyma.01G030000	-0.137394	1	-0.120458	1	-1.3759	2.93104e-05
Glyma.01G030100	0.34802	1	0.426131	1	-0.671896	0.738766
Glyma.01G030200	-0.443668	1	-0.265	1	-5.47584	0.00146037
Glyma.01G030300	-1.05044	0.270467	0.26504	1	-0.07796	1
Glyma.01G030400	0.322558	1	0.786624	0.127273	2.20126	4.42353e-12
Glyma.01G030500	-0.0219059	1	0.715232	0.157902	2.3676	5.89608e-15
Glyma.01G030600	0.104084	1	0.0451064	1	0.338961	0.357132
Glyma.01G030800	-0.0511369	1	-0.353005	0.64253	-0.247732	0.500766
Glyma.01G030900	-0.0621567	1	-0.0612523	1	-1.49949	2.76133e-07
Glyma.01G031200	0.0468454	1	-0.37876	0.809614	-0.0461492	0.956533
Glyma.01G031300	-0.17644	1	-0.273635	0.828849	-3.13585	4.40167e-21
Glyma.01G031400	0.067514	1	-0.125065	0.997229	0.0352311	0.98109
Glyma.01G031500	0.327349	1	-0.15819	0.98979	0.613163	0.0514993
Glyma.01G031700	0.174595	1	0.0451614	1	0.128208	0.805807
Glyma.01G031800	-0.37273	0.926604	0.260792	0.822698	1.0059	0.000682987
Glyma.01G031900	0.466865	1	0.159919	0.97514	0.850651	0.00586704
Glyma.01G032000	-0.51738	0.532517	0.407989	0.59577	-0.750514	0.0386879
Glyma.01G032100	ND	ND	-0.210994	0.9028	-0.152081	0.73659
Glyma.01G032200	0.357014	1	-0.454856	0.793647	-0.771379	0.15483
Glyma.01G032300	-0.240454	1	0.305675	0.975362	0.700682	0.308221
Glyma.01G032400	-0.316228	1	0.139793	1	-0.839474	0.0518174
Glyma.01G032500	0.148439	1	-0.296944	0.757469	-0.184359	0.651032
Glyma.01G032600	-0.750257	1	0.0340131	1	-0.815823	0.563536
Glyma.01G032800	-2.98965	1	-1.46869	0.960897	ND	ND
Glyma.01G032900	0.208577	1	0.309499	0.828682	0.899047	0.00802847
Glyma.01G033000	0.21419	1	0.701321	0.196592	1.30175	0.000106214
Glyma.01G033200	-0.817825	1	1.25	0.430081	1.8339	0.000734687
Glyma.01G033300	0.305628	1	0.471317	0.505616	1.40736	9.62665e-05
Glyma.01G033400	0.327572	1	0.679735	0.541912	1.77798	2.80204e-05
Glyma.01G033500	ND	ND	1.70271	1	0.351125	1
Glyma.01G033700	-1.12615	0.0229988	0.0584352	1	-1.85446	2.20737e-07
Glyma.01G033800	-0.90944	0.0887428	0.120824	1	-1.57955	0.000311567
Glyma.01G033900	0.9417	0.859921	1.2292	0.0902266	2.08331	0.00258497
Glyma.01G034000	-0.748168	1	-2.39552	0.0780651	ND	ND
Glyma.01G034100	-0.359787	1	0.651131	0.300547	-0.409303	0.339701
Glyma.01G034200	-0.44984	1	-0.142642	1	-0.884089	0.765744
Glyma.01G034300	0.00638078	1	-0.269645	0.82535	-1.36704	5.56923e-06
Glyma.01G034400	0.320145	1	0.303399	1	-1.24875	0.199372
Glyma.01G034500	-0.687047	1	-0.396336	1	-3.40203	0.165002
Glyma.01G034600	0.323051	1	0.0810347	1	-0.440285	0.188465
Glyma.01G034900	-0.205346	1	0.588679	0.336737	-1.57374	0.000324246
Glyma.01G035000	0.583646	1	0.327339	1	-1.00151	0.655247
Glyma.01G035100	-0.455244	0.677211	-0.889232	0.0205129	-1.89088	1.60897e-10
Glyma.01G035300	0.358109	1	-0.521312	0.583481	0.604274	0.334222
Glyma.01G035400	0.358754	1	0.0601292	1	-0.881266	0.401731
Glyma.01G035500	0.18907	1	-0.377524	1	-1.52996	0.07871
Glyma.01G035600	-0.140383	1	-0.764533	0.216587	-2.57055	1.57672e-09
Glyma.01G035700	-0.240531	1	0.326928	0.802846	0.64904	0.0929544
Glyma.01G035800	1.17979	1	0.833841	0.944555	1.70717	0.190771
Glyma.01G036000	0.206359	1	0.386719	1	-3.41286	0.541938
Glyma.01G036100	-0.696688	0.999038	-0.236109	1	-1.4857	0.0535153
Glyma.01G036200	-0.013489	1	0.320239	0.766637	0.680912	0.0371834
Glyma.01G036300	-1.34056	0.000187926	0.319438	0.709031	-0.827532	0.00857079
Glyma.01G036500	-0.419186	0.73286	-0.111854	1	-0.526138	0.100297
Glyma.01G036600	0.0690336	1	0.370409	0.919546	1.33027	1.25793e-06
Glyma.01G036700	-0.0780564	1	-0.0206316	1	-0.0248083	1
Glyma.01G036800	-0.529122	0.710251	0.295424	0.79399	-0.461643	0.194729
Glyma.01G036900	0.2498	1	0.461672	0.987912	0.0594796	0.970237
Glyma.01G037200	-0.950515	0.379267	0.229514	1	-0.428459	0.570032
Glyma.01G037300	-0.206848	1	0.105326	1	-0.182063	0.638071
Glyma.01G037400	0.0618783	1	0.111317	1	0.408712	0.333386
Glyma.01G037500	0.502387	0.884378	-0.854368	0.521379	-1.89214	0.00328297
Glyma.01G037600	-0.0134462	1	0.399838	0.7465	0.326523	0.496413
Glyma.01G037700	0.0574229	1	-0.713507	0.0868541	-1.26615	1.17378e-05
Glyma.01G037800	-0.0436293	1	0.133778	1	-2.61366	8.26825e-08
Glyma.01G037900	-0.290446	0.996113	0.119374	1	-0.0282113	0.970237
Glyma.01G038000	0.271373	1	0.250195	0.907374	0.609813	0.181745
Glyma.01G038100	0.55614	0.589981	0.450975	0.562408	1.25769	9.47301e-05
Glyma.01G038200	0.220651	1	0.284018	0.85983	0.72301	0.0432012
Glyma.01G038300	0.23364	1	0.0658515	1	0.245459	0.499392
Glyma.01G038400	-0.226448	1	-0.700375	0.219334	-2.34134	1.40974e-07
Glyma.01G038500	-0.0560522	1	0.0262318	1	-0.381812	0.390115
Glyma.01G038600	-0.730055	0.299201	0.872088	0.0288881	1.79032	5.33785e-10
Glyma.01G038700	-0.236252	1	0.114503	1	0.618675	0.081744
Glyma.01G038800	-0.222066	1	0.144275	0.988337	0.425226	0.210563
Glyma.01G038900	-0.0168539	1	1.06102	0.00432636	1.86894	2.15244e-10
Glyma.01G039000	-1.141	0.0940927	-0.273386	0.926559	-1.32438	0.00233422
Glyma.01G039100	-0.364389	0.983416	-0.0625715	1	0.762912	0.0205326
Glyma.01G039200	-0.471126	0.706213	-1.06675	0.00642306	-3.09412	2.62754e-20
Glyma.01G039400	0.17409	1	-0.611827	0.751221	-0.363149	0.671917
Glyma.01G039500	-0.312005	1	0.121458	0.997259	0.460734	0.150809
Glyma.01G039600	0.418014	1	0.76955	0.170533	-1.77443	2.93782e-05
Glyma.01G039800	-0.173796	1	0.245173	0.906782	0.524523	0.178768
Glyma.01G039900	-0.12014	1	-1.01429	0.00680347	-3.37207	1.00052e-26
Glyma.01G040000	0.274054	1	0.270919	0.830919	1.19715	5.53604e-05
Glyma.01G040100	0.629088	1	0.837987	1	1.36462	0.678414
Glyma.01G040300	0.536224	0.890012	-0.530042	0.390842	-1.33924	5.01261e-05
Glyma.01G040400	-0.416572	1	1.17085	0.789466	1.0164	0.525205
Glyma.01G040500	-0.0551052	1	0.154819	1	-1.00976	0.0440429
Glyma.01G040600	-0.374659	1	0.69577	0.926083	0.151335	0.941313
Glyma.01G040700	-0.67248	0.228693	0.554358	0.281807	1.36827	0.00288353
Glyma.01G040800	-1.09172	1	ND	ND	-0.939921	1
Glyma.01G040900	0.333139	1	-0.305204	0.852625	0.00609766	1
Glyma.01G041100	-1.52169	0.590453	-0.0569374	1	-0.340542	0.755548
Glyma.01G041200	-1.17587	0.0800216	2.81571	3.83768e-20	6.20447	9.51419e-29
Glyma.01G041300	-0.0522127	1	-0.195566	0.91021	0.21579	0.621134
Glyma.01G041400	-0.610772	0.454534	0.486914	0.351346	0.744559	0.0134489
Glyma.01G041500	ND	ND	0.797927	0.104104	0.939033	0.00709168
Glyma.01G041600	-0.139075	1	0.305183	0.773997	0.644421	0.0514486
Glyma.01G041700	0.489362	0.766496	0.827847	0.0296423	1.2274	1.84661e-05
Glyma.01G042100	0.856748	0.0871496	0.796849	0.0759145	1.81554	1.69073e-09
Glyma.01G042300	0.0949787	1	0.205152	0.948853	0.575685	0.100565
Glyma.01G042400	0.0190247	1	0.510267	0.372703	0.955701	0.00214703
Glyma.01G042500	0.296316	1	-0.14127	1	-0.54689	1
Glyma.01G042600	0.144824	1	-1.5792	0.707419	-4.81454	0.0244412
Glyma.01G042700	ND	ND	-0.132264	1	ND	ND
Glyma.01G042800	0.0142101	1	0.239925	0.865886	0.914936	0.00187799
Glyma.01G042900	0.309062	1	0.323116	0.800648	0.339054	0.420502
Glyma.01G043000	-0.122942	1	0.226253	0.972559	0.0936541	0.95819
Glyma.01G043100	-1.5687	1	-0.127376	1	-0.887804	0.901817
Glyma.01G043300	-0.533139	1	-0.841085	0.109556	-3.16666	1.23347e-08
Glyma.01G043400	1.59225	0.206918	1.77176	0.00367497	3.32064	7.65407e-16
Glyma.01G043500	2.19517	1	1.31361	0.972559	2.68454	0.139281
Glyma.01G043600	0.540886	0.943125	0.549684	0.830546	1.01073	0.0254464
Glyma.01G043700	-0.518339	1	-0.497807	0.93014	-3.2835	0.0164633
Glyma.01G043800	-0.0716728	1	-0.0838978	1	ND	ND
Glyma.01G043900	-0.439206	1	0.0282651	1	-1.40034	0.066204
Glyma.01G044000	1.86783	0.876103	0.00576203	1	0.0819742	1
Glyma.01G044100	-0.357308	1	-0.0692046	1	-0.661388	0.455671
Glyma.01G044200	-1.07773	0.20531	-0.307679	0.940604	-0.463679	0.303084
Glyma.01G044300	-0.557961	0.452348	-0.29268	0.77305	-0.382889	0.293571
Glyma.01G044500	0.277034	1	-0.36889	1	-1.23701	0.414266
Glyma.01G044600	-1.10041	0.00186752	-0.659066	0.117812	-4.24899	1.05185e-23
Glyma.01G044700	0.724137	1	ND	ND	ND	ND
Glyma.01G044800	-0.162656	1	-0.730835	0.449722	-2.80723	1.20385e-06
Glyma.01G044900	0.189006	1	0.0121173	1	0.324461	0.468382
Glyma.01G045100	0.123719	1	-0.18554	0.980507	0.471576	0.11889
Glyma.01G045200	0.217976	1	-0.383757	0.733456	0.828791	0.183978
Glyma.01G045300	0.255995	1	-0.215657	0.958212	0.354916	0.429275
Glyma.01G045400	-0.0861354	1	-0.129629	1	-1.11054	0.0153736
Glyma.01G045500	0.183339	1	1.2449	0.00667878	3.15088	1.12964e-27
Glyma.01G045700	-0.10148	1	0.359924	0.750347	1.55981	5.1089e-07
Glyma.01G045800	-0.37793	1	0.285459	1	0.0144989	0.970237
Glyma.01G046000	-0.106375	1	-0.208689	0.957199	-1.95356	0.00256777
Glyma.01G046100	-0.222066	1	0.460263	1	-2.02142	0.29821
Glyma.01G046200	-0.16028	1	-0.379055	0.62223	-0.537629	0.104142
Glyma.01G046300	-0.0928227	1	-1.06879	0.00551407	-4.48284	3.9335e-24
Glyma.01G046400	-0.715411	0.523524	-0.898834	0.162051	-3.69464	1.60503e-08
Glyma.01G046500	-0.131976	1	-0.177935	0.959493	0.085323	0.897439
Glyma.01G046700	-0.0906932	1	-0.370843	0.622373	-1.60104	5.37025e-08
Glyma.01G046800	0.309381	1	-0.915954	0.66404	-3.38599	0.000941521
Glyma.01G046900	1.29601	1	0.0694758	1	-0.404274	0.939614
Glyma.01G047000	0.156315	1	-0.406178	0.515547	-0.399795	0.219798
Glyma.01G047100	0.0318002	1	0.16539	0.953413	0.915245	0.00180153
Glyma.01G047300	0.378143	1	0.481979	0.719389	1.02099	0.0656631
Glyma.01G047400	0.258274	1	0.2477	0.927758	0.873015	0.0146911
Glyma.01G047600	0.528627	1	0.173776	1	0.687646	0.430378
Glyma.01G047700	-0.345196	0.966109	0.150067	0.964591	-0.0825094	0.939145
Glyma.01G047800	0.119167	1	-0.188128	1	-2.74849	0.000526272
Glyma.01G047900	0.558738	0.890653	-0.804581	0.445881	-2.88127	7.45877e-06
Glyma.01G048000	0.591992	0.803239	0.641654	0.155557	1.11869	0.000270018
Glyma.01G048100	-0.168735	1	0.844373	0.328038	1.62605	0.000571404
Glyma.01G048200	0.987721	1	ND	ND	ND	ND
Glyma.01G048300	-2.14463	1	-3.28816	0.674827	ND	ND
Glyma.01G048400	-0.517535	0.846634	-1.4438	1.16478e-05	-5.91253	8.74854e-68
Glyma.01G048500	-0.430849	1	0.730954	0.734499	ND	ND
Glyma.01G048600	0.418194	1	0.469012	0.884293	0.971527	0.0930021
Glyma.01G048700	-0.404223	1	-0.878066	0.0742367	-0.295239	0.498084
Glyma.01G048800	-0.141329	1	-0.267565	0.904489	-2.82989	1.00348e-06
Glyma.01G049100	-0.284272	1	0.441926	0.516765	0.97723	0.00200466
Glyma.01G049200	1.06892	1	-0.61696	1	0.392082	0.970237
Glyma.01G049300	0.487515	1	0.100805	1	-2.80248	0.35638
Glyma.01G049400	0.0909639	1	-0.0847815	1	2.69535	3.96377e-05
Glyma.01G049500	3.79216	0.230796	2.99906	0.823815	0.087816	1
Glyma.01G049600	-0.675755	1	0.209507	1	-1.94447	0.559669
Glyma.01G049700	-0.0710009	1	-0.364774	0.823815	-1.54886	0.000757298
Glyma.01G049900	-0.409376	1	0.332969	0.767717	0.860099	0.0142052
Glyma.01G050100	0.875598	0.253903	2.29547	8.92234e-06	1.42317	0.0364286
Glyma.01G050400	-0.123173	1	0.244521	0.880299	0.382847	0.291422
Glyma.01G050500	-0.0554148	1	-0.287586	0.811287	-0.154928	0.732907
Glyma.01G050700	0.297971	1	-1.73644	0.00945001	-7.7342	3.8534e-16
Glyma.01G050800	-1.01304	1	-1.96523	0.517666	ND	ND
Glyma.01G050900	1.08541	1	0.760838	1	2.14893	0.129833
Glyma.01G051000	3.43045	0.0882576	ND	ND	-2.35556	0.73875
Glyma.01G051300	0.0949183	1	-0.353368	0.96234	1.58701	0.00919373
Glyma.01G051400	0.260563	1	-0.140484	0.983746	0.112289	0.822842
Glyma.01G051500	2.34839	1	ND	ND	1.44807	0.969328
Glyma.01G052200	-0.0253626	1	ND	ND	0.00689672	1
Glyma.01G052300	0.433165	1	-0.24882	0.948741	-1.63141	0.000399128
Glyma.01G052400	-0.0135269	1	0.0565162	1	0.327352	0.333637
Glyma.01G052500	0.189968	1	-0.460105	0.557904	-1.35865	0.000201125
Glyma.01G052600	-0.0930923	1	0.166513	0.973747	0.452174	0.19053
Glyma.01G052700	-0.246963	1	0.54697	0.435301	0.717629	0.0622121
Glyma.01G052800	-0.14222	1	0.178343	0.959756	0.558163	0.107511
Glyma.01G052900	0.399103	1	0.896246	0.758807	2.9795	7.86989e-08
Glyma.01G053100	0.92527	0.674988	1.68139	0.00122563	2.81307	3.86332e-13
Glyma.01G053200	0.261307	1	0.0754935	1	0.385188	0.365036
Glyma.01G053300	0.169342	1	0.514341	0.358894	-0.286872	0.449235
Glyma.01G053400	0.30479	1	-0.248122	1	-0.546139	0.529616
Glyma.01G053600	0.0739945	1	-0.250105	1	-1.23658	0.0723443
Glyma.01G053700	-0.111435	1	0.0449567	1	0.800125	0.0348412
Glyma.01G053800	-0.218101	1	0.082005	1	0.163093	0.686585
Glyma.01G054000	0.108157	1	-0.557726	0.266769	-1.11754	0.000251745
Glyma.01G054100	-0.372996	1	-0.949393	0.10949	-3.52582	1.64837e-08
Glyma.01G054200	0.137074	1	-0.100095	1	0.289399	0.500197
Glyma.01G054300	-0.108917	1	-0.130753	1	-0.14698	0.759818
Glyma.01G054400	-0.458733	0.698403	-0.78048	0.0662945	-2.19981	5.19047e-13
Glyma.01G054500	0.350841	1	-0.480532	0.501023	-2.54212	3.742e-09
Glyma.01G054800	0.00505995	1	ND	ND	0.372027	0.31111
Glyma.01G054900	0.407343	1	0.161632	1	1.07125	0.0334224
Glyma.01G055000	0.180016	1	0.143828	1	0.616416	0.447288
Glyma.01G055200	-0.157483	1	-1.8373	0.000216678	-5.70233	2.78473e-18
Glyma.01G055300	-0.0535177	1	-0.163356	0.977668	-0.156113	0.748345
Glyma.01G055400	0.205946	1	-0.140666	0.97514	0.0722775	0.988666
Glyma.01G055500	0.14696	1	-0.219566	0.926698	-0.298894	0.462962
Glyma.01G055700	-0.799311	1	-0.688514	0.916363	-0.718658	0.542041
Glyma.01G055800	ND	ND	0.935718	1	-1.92887	0.908783
Glyma.01G055900	0.165092	1	0.118686	1	0.59271	0.101753
Glyma.01G056000	-0.486897	0.806237	-0.630062	0.324165	-1.85499	5.68703e-07
Glyma.01G056100	1.40531	0.734544	-0.643827	0.452564	-1.63713	0.000543853
Glyma.01G056200	0.106216	1	0.254807	1	1.06986	0.349146
Glyma.01G056300	-0.045423	1	0.0903737	1	-0.135981	0.826542
Glyma.01G056400	1.14648	1	1.53443	0.830546	2.48874	0.0830201
Glyma.01G056800	-0.0313707	1	1.51925	0.0159862	2.10605	8.73897e-13
Glyma.01G056900	1.13588	0.578792	0.85078	0.301407	1.0423	0.0394607
Glyma.01G057100	0.0607959	1	-0.0558209	1	-1.73186	1.20892e-09
Glyma.01G057400	0.280029	1	-0.196122	0.929856	0.559331	0.0984897
Glyma.01G057500	-0.189702	1	0.0465909	1	0.0578399	0.970317
Glyma.01G057600	0.327578	1	0.563501	0.712425	0.640924	0.32584
Glyma.01G058000	-0.351028	0.887057	-0.948331	0.0248197	-2.4231	5.38512e-10
Glyma.01G058100	0.649879	0.989385	0.272242	0.988986	0.468649	0.580778
Glyma.01G058200	0.40238	0.823298	0.0343031	1	0.173617	0.72423
Glyma.01G058300	0.014688	1	0.062447	1	0.120281	0.835964
Glyma.01G058400	-0.0194895	1	-0.666127	0.83357	-1.8166	0.0382379
Glyma.01G058500	-0.727471	0.109719	0.443713	0.460039	0.90627	0.00344335
Glyma.01G058600	1.65501	1	2.44684	0.698988	2.05359	0.38242
Glyma.01G058700	0.0802454	1	-0.735389	0.48803	-0.764408	0.164539
Glyma.01G058800	-0.275863	1	1.70271	1	1.96974	0.701037
Glyma.01G058900	0.754876	1	0.599481	1	0.437432	1
Glyma.01G059000	ND	ND	-0.482525	0.838352	0.384064	0.551805
Glyma.01G059100	0.28167	1	0.421068	0.861831	0.55219	0.389835
Glyma.01G059200	-0.230173	1	-0.0807461	1	ND	ND
Glyma.01G059400	0.135769	1	-0.101802	1	-2.46391	0.0550851
Glyma.01G059500	-0.275863	1	0.702712	1	1.83137	0.752711
Glyma.01G059900	0.0857417	1	-0.0860078	1	0.138475	0.881902
Glyma.01G060000	-1.073	1	-1.10585	1	ND	ND
Glyma.01G060300	1.92061	0.0537987	-0.420258	0.543166	0.26506	0.504683
Glyma.01G060700	0.323407	0.979896	0.098	1	0.290817	0.455234
Glyma.01G060900	0.027555	1	-0.0659389	1	-0.549803	0.0890501
Glyma.01G061000	-1.42143	1	0.427892	1	-0.0498578	1
Glyma.01G061100	-1.09596	0.00832243	1.26188	0.000257681	3.76165	6.12849e-38
Glyma.01G061200	ND	ND	ND	ND	3.58382	0.378332
Glyma.01G061500	0.0783087	1	0.646892	0.145913	1.33908	3.02723e-06
Glyma.01G061700	-0.15469	1	-0.0305534	1	-0.219157	0.62694
Glyma.01G061800	0.212459	1	-0.17882	0.977724	-0.485112	0.180605
Glyma.01G062000	0.0204529	1	0.207752	0.933315	0.885204	0.00436823
Glyma.01G062100	0.158082	1	0.397131	0.888145	0.678053	0.220305
Glyma.01G062200	0.200228	1	0.0642379	1	0.106538	0.941707
Glyma.01G062300	0.0356546	1	0.118947	1	0.410576	0.267372
Glyma.01G062400	0.292819	1	-0.426866	0.636931	-2.09802	1.02138e-05
Glyma.01G062600	-0.916504	1	0.548745	1	-0.967908	0.994493
Glyma.01G062700	0.496379	1	-0.106706	1	-0.336146	1
Glyma.01G062900	-0.44268	0.733736	-1.4006	0.00187721	-4.19177	2.48157e-15
Glyma.01G063000	-0.406444	0.778678	-0.32092	0.717872	-1.97945	3.09835e-09
Glyma.01G063100	0.302016	1	2.5789	0.00227298	3.22561	1.46477e-16
Glyma.01G063600	0.0616976	1	0.249031	0.866948	0.617488	0.0551597
Glyma.01G063700	-0.285893	1	-0.394172	0.628873	-1.46084	7.44778e-06
Glyma.01G063800	1.07561	0.176556	1.86294	0.0037182	2.03916	8.59228e-05
Glyma.01G064100	0.562777	1	1.22606	0.878213	-0.300032	1
Glyma.01G064200	-0.618037	1	1.15163	0.820804	2.28078	0.0296871
Glyma.01G064400	-0.217528	1	0.194799	0.975362	0.0233859	0.946845
Glyma.01G064500	-0.148077	1	-1.70246	0.0404071	-5.13623	1.66563e-09
Glyma.01G064600	-0.143594	1	-0.344889	0.832076	-0.896855	0.0257599
Glyma.01G064800	-0.0805072	1	-1.24134	0.261992	-3.68366	1.25579e-05
Glyma.01G064900	-0.0462193	1	0.216298	0.909703	0.615815	0.0567005
Glyma.01G065000	0.58698	1	-1.10585	1	-0.082277	1
Glyma.01G065100	-0.16681	1	0.146829	0.975687	-0.421887	0.236922
Glyma.01G065500	0.767261	0.989913	0.737627	0.7591	1.04838	0.174866
Glyma.01G065600	0.0732282	1	-0.721537	0.800648	0.583853	0.46604
Glyma.01G065800	-0.198104	1	0.13458	1	-0.20431	0.660213
Glyma.01G066600	-0.0277423	1	0.166513	0.972559	0.662844	0.0448188
Glyma.01G067000	-0.185294	1	0.168116	0.956341	0.87834	0.00195117
Glyma.01G067100	-0.598421	0.326085	0.116381	1	0.0308317	1
Glyma.01G067300	0.0657792	1	-0.197033	1	ND	ND
Glyma.01G067600	-0.238703	1	0.748114	0.101197	0.422436	0.379949
Glyma.01G067700	-0.0574377	1	-0.616762	1	-2.74788	0.232835
Glyma.01G067800	-0.55078	1	-0.810937	0.777296	-4.35694	5.25604e-05
Glyma.01G067900	ND	ND	-0.360592	0.643743	-0.54873	0.0999042
Glyma.01G068000	0.0187607	1	-0.482868	0.367935	0.0456363	0.979132
Glyma.01G068200	-0.496104	1	-0.650532	0.804411	ND	ND
Glyma.01G068300	0.28757	1	-1.22452	0.705533	-1.59808	0.23294
Glyma.01G068600	0.0955719	1	-0.214306	0.901442	0.193432	0.675454
Glyma.01G068700	0.265771	1	-0.445353	0.687375	0.0891298	0.949279
Glyma.01G068800	-0.0924603	1	0.0144779	1	0.0757812	0.887554
Glyma.01G068900	0.423009	1	-0.418032	0.962343	0.469556	0.683124
Glyma.01G069000	0.036799	1	0.246744	0.933866	1.24528	0.191359
Glyma.01G069300	2.73035	1	-0.267398	1	3.29594	0.000402894
Glyma.01G069400	-0.966249	1	-1.65538	0.630015	-3.18829	0.0840732
Glyma.01G069500	0.422549	0.892188	-0.17682	1	-0.472093	0.241116
Glyma.01G069600	-0.137135	1	0.0167434	1	0.498672	0.211774
Glyma.01G070200	-0.209705	1	-0.0140106	1	-1.0887	0.000305149
Glyma.01G070300	-0.0566572	1	ND	ND	-0.149251	0.731974
Glyma.01G070400	0.445154	0.872675	-0.415699	0.528668	-1.77015	1.57246e-08
Glyma.01G070700	0.144962	1	0.373922	0.620047	1.03785	0.000476462
Glyma.01G071000	-1.10531	0.52525	-1.15781	0.263125	-4.33215	1.05691e-07
Glyma.01G071300	-0.27947	1	0.0780389	1	-0.0969859	0.954731
Glyma.01G071500	-0.0422213	1	-1.25139	0.395229	-3.71458	0.000230191
Glyma.01G071700	-0.370224	0.884911	0.574523	0.322932	1.12582	0.000149888
Glyma.01G072000	0.321986	1	-0.00518369	1	0.338834	0.491193
Glyma.01G072300	ND	ND	-0.844478	1	ND	ND
Glyma.01G072400	-1.36767	0.978975	-0.675835	0.955529	-1.67348	0.234356
Glyma.01G072600	-2.23773	1	-0.380869	1	-0.855324	0.84562
Glyma.01G072900	0.50783	0.747076	0.365931	0.776144	0.821691	0.0234758
Glyma.01G073000	0.319878	0.984159	0.353701	0.677848	0.954373	0.00186439
Glyma.01G073100	0.0677345	1	0.402009	0.701338	1.14498	0.000870289
Glyma.01G073200	-2.15316	9.45119e-11	0.215797	0.908111	0.243397	0.583523
Glyma.01G073400	0.257236	1	-0.483977	0.48042	-0.502874	0.18783
Glyma.01G073500	-0.0508012	1	-0.0387039	1	0.717156	0.0521476
Glyma.01G073600	0.515504	1	-1.07895	1	ND	ND
Glyma.01G074000	-0.0151024	1	-0.014327	1	0.566644	0.0792095
Glyma.01G074100	-1.67115	1	-1.16322	0.904751	-0.251649	0.95993
Glyma.01G074200	-1.6041	0.113522	-0.992377	0.277442	-3.74044	1.60911e-06
Glyma.01G074400	0.107088	1	-0.452293	0.600054	-0.40401	0.341367
Glyma.01G074500	-0.644911	0.263833	-0.0410301	1	-0.890892	0.00362022
Glyma.01G074600	-0.0327817	1	0.185298	0.93709	-0.621641	0.0504354
Glyma.01G074700	0.117708	1	0.0568197	1	0.0319093	0.97105
Glyma.01G074800	-0.108302	1	0.175893	1	1.4184	0.00049535
Glyma.01G075100	0.411095	1	0.297791	0.912868	0.435197	0.394169
Glyma.01G075200	0.868382	1	0.135816	1	-0.245587	1
Glyma.01G075300	0.52206	0.980824	0.128913	1	0.825472	0.0929325
Glyma.01G075400	0.27507	1	0.0816959	1	0.669362	0.0408212
Glyma.01G075500	0.454775	1	0.271465	1	0.645393	0.867022
Glyma.01G075800	1.12693	1	1.82845	0.215493	1.51105	0.212884
Glyma.01G075900	-0.401518	1	0.776284	0.87465	0.178913	0.970237
Glyma.01G076100	0.181038	1	0.228737	0.972228	0.806213	0.0477598
Glyma.01G076200	-0.0259106	1	-0.160396	1	0.550012	0.540301
Glyma.01G076300	-0.41751	1	-0.215118	1	-1.88809	0.450263
Glyma.01G076700	-0.815019	1	-0.602532	0.938229	-0.63617	0.554494
Glyma.01G076900	-0.606088	1	-0.983061	0.797281	1.32886	0.0231313
Glyma.01G077000	2.51339	0.0208145	2.07732	0.150438	2.16014	0.00313467
Glyma.01G077100	0.42677	0.83976	-0.263517	0.867058	-1.2846	0.00949809
Glyma.01G077200	0.338113	0.913631	0.0701088	1	0.234596	0.53842
Glyma.01G077300	0.181235	1	0.061334	1	0.725132	0.0266231
Glyma.01G077400	0.157224	1	-0.218812	0.893576	-0.261891	0.491866
Glyma.01G077600	0.0855766	1	-0.0397336	1	0.229409	0.565971
Glyma.01G077700	-1.35169	0.257361	0.484058	0.600054	0.507626	0.270095
Glyma.01G077800	-0.145728	1	-0.88432	0.961805	-1.73344	0.351626
Glyma.01G077900	ND	ND	-0.357162	0.733433	-0.846782	0.017012
Glyma.01G078000	-0.472996	0.832642	0.173998	0.98729	0.0792018	0.959523
Glyma.01G078200	-0.977086	0.528389	-0.376785	0.950611	-2.01826	0.00670423
Glyma.01G078400	-0.137809	1	0.0994561	1	-0.103168	0.872576
Glyma.01G078600	-0.389431	1	-0.742039	0.670125	-0.853001	0.260893
Glyma.01G078700	1.25032	0.887163	-0.227502	1	0.826391	0.587525
Glyma.01G078800	-1.66149	1	ND	ND	ND	ND
Glyma.01G079100	-0.586437	0.551705	0.180652	0.942629	-0.0515741	1
Glyma.01G079200	0.170643	1	-0.043605	1	0.446059	0.31125
Glyma.01G079300	0.0283328	1	-0.236241	0.889312	-0.230514	0.584502
Glyma.01G079500	-0.289054	0.991329	-0.0242107	1	0.408135	0.270595
Glyma.01G079600	-1.05824	0.928148	-0.577983	0.907279	0.37914	0.836161
Glyma.01G079700	-1.72965	1	0.535113	1	2.07914	0.257882
Glyma.01G079800	-0.494991	0.813859	-0.902263	0.0916449	-8.31923	2.2893e-36
Glyma.01G079900	0.246772	1	-0.756045	0.376361	-0.824067	0.104465
Glyma.01G080200	0.0287098	1	-0.558368	0.23982	-0.662959	0.0271512
Glyma.01G080400	-0.153084	1	-0.257989	0.898132	-0.929663	0.0131812
Glyma.01G080500	-0.278014	1	-0.120881	1	-0.678003	0.0352162
Glyma.01G080600	-1.19819	1	-0.4788	1	-1.95173	0.300519
Glyma.01G080700	-0.338436	0.941867	-0.416896	0.52057	-0.463289	0.167163
Glyma.01G080900	0.033814	1	0.379584	0.607014	0.154928	0.739852
Glyma.01G081100	0.262088	1	0.536706	0.376896	1.0995	0.0007424
Glyma.01G081300	-0.0946189	1	-1.55034	5.64612e-06	-4.01274	4.49698e-21
Glyma.01G081500	-0.162346	1	-0.00942397	1	0.0617508	0.936339
Glyma.01G081600	0.666814	0.8213	1.7199	0.000186978	1.08678	0.0497633
Glyma.01G081900	0.0555417	1	0.0453128	1	-2.187	5.39508e-12
Glyma.01G082000	-0.0614718	1	0.320162	0.763319	-2.14346	2.22273e-11
Glyma.01G082200	-0.125171	1	-0.202987	0.910549	-0.395693	0.23975
Glyma.01G082400	-0.154883	1	0.353347	0.639961	0.860184	0.00306602
Glyma.01G082500	-0.699374	0.25703	0.189006	0.962393	-0.176693	0.683124
Glyma.01G082600	-0.419695	1	-0.351011	0.866255	-1.81002	9.61265e-05
Glyma.01G082700	0.303217	1	-0.078336	1	0.00570122	1
Glyma.01G082800	0.296923	1	0.0832483	1	0.39058	0.393576
Glyma.01G082900	0.412782	1	-0.887732	0.90443	0.173683	0.970237
Glyma.01G083000	-0.582799	1	0.436798	0.906782	0.543905	0.427401
Glyma.01G083100	-0.240434	1	-0.536991	0.542175	-1.306	0.0016778
Glyma.01G083300	-1.17379	0.000879125	-0.780326	0.0485945	-2.41339	2.76511e-17
Glyma.01G083400	-0.0309367	1	-0.0250311	1	-0.232333	0.700031
Glyma.01G083500	0.56251	1	0.588761	1	ND	ND
Glyma.01G083600	-0.425008	1	-2.55784	0.905309	-1.64457	0.681429
Glyma.01G083700	0.618639	0.658835	0.449165	0.545013	1.13316	0.000259721
Glyma.01G083900	-0.441415	1	0.24082	1	-1.38316	0.569625
Glyma.01G084000	0.105717	1	-0.43684	0.548205	-0.753701	0.0284689
Glyma.01G084200	0.694913	0.842112	2.29667	8.22507e-07	4.32264	2.8746e-32
Glyma.01G084300	0.428406	1	0.291822	0.985085	-0.360665	0.565971
Glyma.01G084400	-0.283159	1	0.102197	1	-0.131888	0.944604
Glyma.01G084500	0.440573	0.813798	0.783861	0.0744451	0.223683	0.657128
Glyma.01G084600	-0.0958947	1	-0.140343	0.992072	-2.59664	1.44412e-17
Glyma.01G084700	-0.167162	1	-0.169853	0.968981	-0.149432	0.732199
Glyma.01G084800	-0.201292	1	0.854663	0.0428368	-1.09457	0.0014455
Glyma.01G085200	0.279442	1	0.285095	0.993061	-1.55107	0.0679675
Glyma.01G085300	-0.10321	1	-0.453513	0.854578	-0.900476	0.142669
Glyma.01G085500	-0.0264425	1	0.227888	1	-0.101635	1
Glyma.01G085700	-0.393357	1	-1.13186	0.215681	-3.33899	2.2712e-05
Glyma.01G085800	-0.299343	1	-1.23642	0.000923709	-3.51327	1.4877e-21
Glyma.01G086000	0.393802	0.938874	-0.0841838	1	0.740053	0.0392574
Glyma.01G086200	-0.228964	1	0.247782	0.946444	0.560108	0.193648
Glyma.01G086500	0.540888	1	2.00428	0.356262	-0.332234	1
Glyma.01G086600	0.199213	1	0.0287996	1	0.107749	0.835283
Glyma.01G086700	-0.289725	1	-0.191571	1	-1.27057	0.441366
Glyma.01G086800	1.05147	1	-0.768983	1	-0.832165	0.792343
Glyma.01G086900	0.0512914	1	0.413458	0.91295	-0.414255	0.670282
Glyma.01G087000	0.115225	1	0.694875	0.213409	1.09936	0.00186608
Glyma.01G087100	0.444537	1	0.540072	0.659853	1.26598	0.00348201
Glyma.01G087300	-0.32965	1	0.31564	1	0.516166	0.628242
Glyma.01G087400	-0.263532	1	0.0386521	1	0.453426	0.254124
Glyma.01G087500	-0.934992	1	0.17711	1	0.365196	0.543305
Glyma.01G087600	1.285	1	0.789435	0.967198	2.13586	0.0365138
Glyma.01G087700	-0.152112	1	0.0894315	1	-0.131253	0.785662
Glyma.01G087800	-0.436057	0.802018	0.25704	0.872863	-0.414028	0.277191
Glyma.01G087900	-1.26377	0.038624	0.442717	0.661215	0.910543	0.0201259
Glyma.01G088000	-0.0140945	1	0.849934	0.225727	2.0703	0.00475534
Glyma.01G088200	-0.731876	1	0.224244	0.99846	-0.261051	0.874678
Glyma.01G088300	1.1518	0.00424384	0.0783124	1	-0.0310508	0.966099
Glyma.01G088400	-0.147582	1	-0.424868	0.672214	-0.357468	0.416654
Glyma.01G088500	0.400197	1	-1.20816	0.968313	0.17638	0.987217
Glyma.01G088700	0.440153	1	-1.04508	1	ND	ND
Glyma.01G089000	-0.0681225	1	0.00894748	1	-0.201466	0.668259
Glyma.01G089100	-0.0455743	1	0.149816	0.975049	0.661247	0.0346074
Glyma.01G089200	0.0933844	1	-1.27541	0.786532	-2.27863	0.132792
Glyma.01G089300	-1.47343	0.247934	0.026992	1	-0.0745325	1
Glyma.01G089500	0.240862	1	0.234973	0.909998	0.447461	0.238327
Glyma.01G089600	0.164435	1	0.422478	0.634214	0.676348	0.0706631
Glyma.01G089800	-1.49848	0.0985839	0.362446	0.843888	0.356056	0.534511
Glyma.01G089900	0.101893	1	-0.0335006	1	0.0101232	1
Glyma.01G090100	0.366902	1	0.0287039	1	-0.372422	0.414251
Glyma.01G090200	-0.64672	1	0.720617	0.49705	0.119781	0.977789
Glyma.01G090400	-0.184606	1	0.0316194	1	-0.468512	0.455962
Glyma.01G090700	0.185447	1	0.107427	1	-1.80985	8.616e-08
Glyma.01G090900	0.755774	0.513634	-0.105468	1	0.445043	0.308272
Glyma.01G091000	0.337708	1	0.803331	0.501437	1.77303	0.00054899
Glyma.01G091100	1.38145	0.0714641	1.76971	1.53071e-07	2.97272	2.06461e-23
Glyma.01G091300	-0.690392	1	2.69304	1.62953e-05	4.49767	2.67386e-27
Glyma.01G091400	0.504918	0.972793	ND	ND	-1.81858	0.00656083
Glyma.01G091800	-1.22754	0.0852812	0.322928	0.758301	0.31819	0.429579
Glyma.01G092100	0.0192344	1	0.0151746	1	0.342282	0.529431
Glyma.01G092200	0.534097	1	0.567913	0.844986	0.957105	0.193349
Glyma.01G092300	0.211774	1	0.612713	0.171945	-3.00866	6.13182e-23
Glyma.01G092400	0.0667044	1	-0.0290543	1	0.301754	0.445525
Glyma.01G092900	-0.598716	0.391636	0.218558	0.889359	0.121908	0.765182
Glyma.01G093000	-0.0687762	1	0.193134	0.946349	0.681876	0.0350718
Glyma.01G093100	-0.792694	1	0.800366	0.706178	0.521715	0.51346
Glyma.01G093200	0.0913831	1	0.180667	0.968654	0.391618	0.349655
Glyma.01G093600	0.197808	1	-0.0133274	1	-1.76611	0.293299
Glyma.01G093800	-2.2012	1	0.557451	1	0.257731	1
Glyma.01G093900	0.39537	0.840991	-0.154187	0.994819	-0.465658	0.214792
Glyma.01G094200	0.219738	1	0.0893232	1	0.250099	0.515893
Glyma.01G094600	0.620323	1	0.542345	0.84533	0.638301	0.435659
Glyma.01G094800	0.246863	1	0.0958241	1	0.436104	0.237092
Glyma.01G094900	-0.66299	1	0.15576	1	-0.990396	0.510807
Glyma.01G095100	0.0513537	1	0.200345	0.931673	0.512921	0.12918
Glyma.01G095200	ND	ND	0.748317	1	ND	ND
Glyma.01G095400	ND	ND	-0.0789478	1	ND	ND
Glyma.01G095500	-1.14606	0.129392	-0.47989	0.656392	-5.68377	7.70366e-21
Glyma.01G095600	-0.237717	1	0.639225	0.939648	-1.64374	0.236267
Glyma.01G095700	-0.570237	0.660022	-0.677598	0.272159	-2.05671	9.55092e-08
Glyma.01G095800	0.573888	1	0.417855	0.774175	2.30453	3.19585e-11
Glyma.01G095900	0.688907	1	1.05724	0.971778	1.01373	0.75682
Glyma.01G096000	0.565702	0.95852	0.220669	0.988337	1.88451	1.07983e-05
Glyma.01G096300	-0.207868	1	0.00500433	1	-0.207285	0.622979
Glyma.01G096600	-1.27245	0.180627	0.292702	0.99523	0.474258	0.203609
Glyma.01G096700	0.0753232	1	0.26592	0.957876	0.185942	0.837176
Glyma.01G096800	-0.300273	1	0.302961	0.870087	-0.270286	0.735102
Glyma.01G096900	2.04704	0.996764	0.352866	1	-0.900967	0.943957
Glyma.01G097000	-0.269508	1	0.347864	0.749732	0.218822	0.654908
Glyma.01G097100	ND	ND	-0.121991	1	-0.614011	0.0800906
Glyma.01G097200	0.106699	1	0.0135651	1	0.355394	0.315126
Glyma.01G097300	0.407008	1	-1.55322	0.368021	-1.20144	0.255479
Glyma.01G097400	-0.585911	0.803863	-0.463133	0.713991	-1.52756	0.000787712
Glyma.01G097500	-0.326536	1	-0.346919	0.727218	-0.343639	0.390201
Glyma.01G097700	-0.0256213	1	-0.13764	0.998855	0.291919	0.502597
Glyma.01G097900	-0.36088	1	0.525235	0.614349	0.971122	0.00195389
Glyma.01G098000	-0.59416	0.314383	0.0209661	1	0.124063	0.804334
Glyma.01G098200	0.313255	1	-0.609166	0.739303	-2.29801	0.00268936
Glyma.01G098300	-0.0449019	1	0.0142992	1	-3.0826	0.00108917
Glyma.01G098400	0.101062	1	1.34709	0.000163363	2.3107	6.19578e-15
Glyma.01G098500	-1.77601	1	-0.15574	1	-0.236985	1
Glyma.01G098700	-0.243567	1	-0.646495	0.144425	-2.19482	3.88443e-14
Glyma.01G099000	0.22251	1	-0.345484	0.834959	-0.932813	0.0371836
Glyma.01G099100	0.0129982	1	0.1383	1	0.288341	0.488054
Glyma.01G099200	0.955145	1	1.21472	0.659714	0.249003	1
Glyma.01G099400	0.56278	1	-1.11696	1	0.0188586	1
Glyma.01G099500	0.678751	1	-0.318543	1	0.840796	1
Glyma.01G099600	-0.0946547	1	0.186117	0.941928	0.636932	0.0450248
Glyma.01G099700	0.171233	1	0.137358	0.997229	0.324235	0.399836
Glyma.01G099800	0.576619	1	-0.295793	0.795784	-0.21547	0.624195
Glyma.01G099900	ND	ND	-1.78592	1	-1.22071	0.958676
Glyma.01G100100	-0.109319	1	-0.0873597	1	-0.156924	0.820468
Glyma.01G100200	-0.117688	1	0.234911	0.905505	0.87086	0.00740441
Glyma.01G100600	0.00933499	1	0.0658901	1	0.357364	0.406768
Glyma.01G100900	0.132585	1	0.0469651	1	0.841408	0.00800009
Glyma.01G101000	0.017632	1	-0.0295599	1	0.152833	0.814029
Glyma.01G101100	-1.44011	0.571469	0.74163	0.883132	0.208193	0.910879
Glyma.01G101800	0.0741893	1	0.241405	0.889329	-0.502804	0.129896
Glyma.01G102200	0.569668	1	0.427834	0.97514	-1.48874	0.259618
Glyma.01G102300	0.0473339	1	-0.244833	0.876177	-1.91506	3.29842e-08
Glyma.01G102400	0.153794	1	0.475549	0.452909	0.96424	0.00251371
Glyma.01G102500	0.0480093	1	-0.0671598	1	-1.21105	0.764297
Glyma.01G102600	0.303223	0.968429	-0.480135	0.351694	-1.20335	2.5914e-05
Glyma.01G102700	0.984466	0.178516	-0.645733	0.233763	-1.21431	0.000479044
Glyma.01G102800	-0.250629	1	-0.129139	1	0.329385	0.523364
Glyma.01G102900	-0.160614	1	-0.871603	0.141088	-2.66551	2.17447e-09
Glyma.01G103100	0.156953	1	-0.291481	0.83456	-0.204277	0.633074
Glyma.01G103200	-0.270445	1	0.0266322	1	-0.197025	0.649658
Glyma.01G103500	-0.610259	0.280137	0.244269	0.857268	0.00710686	1
Glyma.01G104000	-1.40266	1	-2.49173	0.907371	ND	ND
Glyma.01G104100	-2.21191	0.129697	-0.661696	0.812026	-2.55896	0.00375826
Glyma.01G104200	0.190668	1	1.13926	0.0102489	2.88455	2.48446e-19
Glyma.01G104600	-0.143085	1	-0.81104	0.115778	-1.89515	2.69262e-07
Glyma.01G104800	-0.586761	0.381377	-0.00702567	1	-0.142764	0.735102
Glyma.01G105000	1.47725	0.734544	0.868453	0.686008	3.72203	6.83693e-05
Glyma.01G105100	0.135003	1	2.21653	0.315175	1.15245	0.667745
Glyma.01G105200	0.0697935	1	ND	ND	0.82264	0.937584
Glyma.01G105300	-0.535212	1	-1.02936	0.305641	-4.50103	4.24635e-07
Glyma.01G105400	-0.505463	0.932694	0.0591276	1	0.14366	0.918186
Glyma.01G105500	-0.0952901	1	-0.305851	0.750347	-0.217182	0.572019
Glyma.01G105600	2.01274	0.294076	0.426152	0.972745	3.39825	1.33254e-13
Glyma.01G105900	0.468547	1	0.302411	0.940394	-1.8877	0.00286267
Glyma.01G106000	-0.26878	1	-0.541013	0.280745	-1.2504	1.48027e-05
Glyma.01G106200	0.0206022	1	-0.544549	0.271955	-1.30357	8.07708e-06
Glyma.01G106300	0.0527568	1	ND	ND	ND	ND
Glyma.01G106500	0.427286	0.948104	0.0332003	1	-0.0404395	0.963387
Glyma.01G106600	0.281002	1	0.0835148	1	0.398208	0.262824
Glyma.01G106800	2.78108	0.876096	0.177575	1	-1.00527	0.190206
Glyma.01G107000	0.498286	0.698082	0.178246	0.972228	-1.09742	0.00192018
Glyma.01G107100	0.155257	1	-0.133609	1	0.417102	0.389761
Glyma.01G107500	-0.383488	1	0.0616317	1	0.36589	0.320878
Glyma.01G107600	1.85269	1	-1.05029	1	0.938028	0.970237
Glyma.01G107700	-0.0314788	1	-0.120518	1	-1.59494	9.85042e-05
Glyma.01G107900	0.285966	1	0.774975	0.0642644	-0.123013	0.785961
Glyma.01G108000	-0.290279	1	-0.0613751	1	-0.407267	0.271644
Glyma.01G108200	1.55549	0.0102952	0.152005	1	0.0956438	0.906637
Glyma.01G108300	0.935444	0.494426	0.177534	1	-0.364977	0.897033
Glyma.01G108700	-0.489661	1	0.672543	0.852054	-0.0641	1
Glyma.01G108800	ND	ND	-0.642678	1	ND	ND
Glyma.01G109000	0.0682084	1	-0.0642819	1	ND	ND
Glyma.01G109100	-0.0275859	1	0.362104	0.769801	1.91263	6.92364e-10
Glyma.01G109200	-0.135335	1	0.452829	0.617979	1.13464	0.00439016
Glyma.01G109300	-0.10426	1	-0.125075	0.98983	-1.08489	0.000121199
Glyma.01G109500	0.462793	1	0.566556	0.626273	1.20634	0.00907645
Glyma.01G109600	0.31732	1	0.616049	0.317809	1.6746	7.47321e-06
Glyma.01G109700	0.253949	1	ND	ND	0.873288	0.0287648
Glyma.01G109800	-0.140625	1	0.637497	0.938955	-0.113387	1
Glyma.01G110200	-0.117148	1	-0.10539	1	-0.563373	0.112881
Glyma.01G110300	1.28131	0.128276	1.87856	0.000383502	-0.809904	0.335402
Glyma.01G110400	0.363628	1	1.40967	0.185693	3.32877	3.01866e-15
Glyma.01G110500	-0.42916	1	-0.166485	1	-0.967554	0.118693
Glyma.01G110600	-0.191102	1	0.0387919	1	0.248999	0.63461
Glyma.01G110800	0.725138	1	-0.595322	1	-1.08107	0.622466
Glyma.01G110900	0.0621441	1	0.14564	0.997332	0.419226	0.265882
Glyma.01G111000	0.0562943	1	3.81386	0.281153	6.09631	2.34595e-05
Glyma.01G111200	-0.0324859	1	0.151287	0.978335	0.690552	0.0262925
Glyma.01G111300	0.119016	1	-0.127792	0.99621	ND	ND
Glyma.01G111500	0.0562553	1	0.503879	0.626479	0.686684	0.12671
Glyma.01G111600	-1.65109	0.927423	-0.906805	0.904228	-2.11015	0.166621
Glyma.01G111700	0.995804	1	-0.0502877	1	-1.81203	0.909074
Glyma.01G111900	0.103847	1	0.586449	0.28281	-0.107369	0.803354
Glyma.01G112000	ND	ND	-0.229464	1	-2.64887	0.71701
Glyma.01G112200	-0.349287	1	0.668877	0.15631	0.481859	0.17845
Glyma.01G112300	-0.843561	1	0.495392	0.98979	-0.691238	0.865978
Glyma.01G112400	-3.75988	0.794473	-0.566292	1	-3.14043	0.261221
Glyma.01G112500	0.0733637	1	0.449534	0.676414	-0.792906	0.0786619
Glyma.01G112600	0.363477	0.966109	0.736905	0.0693747	-1.88615	2.68139e-11
Glyma.01G112700	-0.758887	0.177862	-0.0225073	1	-0.240057	0.554387
Glyma.01G112900	0.0901524	1	-0.286487	0.783902	-1.37275	2.50006e-06
Glyma.01G113000	-0.551404	0.412182	0.203652	0.931329	ND	ND
Glyma.01G113100	-0.636978	1	-1.8123	1	-1.04884	0.947925
Glyma.01G113200	-0.41714	1	-1.0074	0.801486	-4.50221	0.00355011
Glyma.01G113900	0.166921	1	-0.879813	0.938955	-2.12055	0.250349
Glyma.01G114000	-0.319312	0.984267	0.0460303	1	1.87213	2.64964e-11
Glyma.01G114300	0.389924	1	0.892719	0.98337	1.08294	0.653985
Glyma.01G114400	-0.629279	0.322251	-0.344478	0.687848	-0.301685	0.444242
Glyma.01G114500	-1.24299	1	-1.02569	0.995213	ND	ND
Glyma.01G114600	-3.60989	2.09125e-05	-0.450556	0.828682	-2.30536	0.000112044
Glyma.01G114800	-0.0225385	1	0.387477	0.747899	0.710539	0.0691872
Glyma.01G114900	-0.33911	0.996859	-0.615662	0.242669	-1.89685	2.72366e-09
Glyma.01G115000	0.115115	1	-0.326801	0.732673	-0.250598	0.526866
Glyma.01G115100	0.509725	0.892502	0.845139	0.153635	1.13476	0.00501661
Glyma.01G115500	-0.38468	1	-0.176875	1	-0.665182	0.1269
Glyma.01G115600	-0.468652	1	-0.938982	0.287641	-3.10188	6.47716e-06
Glyma.01G115700	0.327072	1	0.833614	0.434815	0.440973	0.497415
Glyma.01G115900	0.673645	1	0.890082	0.787028	3.24968	2.31936e-06
Glyma.01G116000	-0.361677	0.880931	0.280889	0.780842	0.533668	0.0883382
Glyma.01G116100	-0.0662558	1	0.487205	0.471784	0.809932	0.0177629
Glyma.01G116300	-0.876504	0.0528614	-0.0372924	1	-1.33189	1.06386e-05
Glyma.01G116500	-0.14497	1	1.01092	0.970021	ND	ND
Glyma.01G116700	0.0189228	1	-0.370017	0.64049	-3.3001	3.55675e-27
Glyma.01G117200	1.635	1	2.13471	0.695461	4.02742	0.00075241
Glyma.01G117800	0.240876	1	0.0813631	1	0.245912	0.550664
Glyma.01G117900	0.216417	1	0.597589	0.245982	1.33446	8.17779e-06
Glyma.01G118000	2.39186	1	-0.275878	1	0.610922	0.57823
Glyma.01G118200	-0.158996	1	-0.20954	0.910183	-0.610536	0.063587
Glyma.01G118300	-0.388034	0.964436	0.0299267	1	-0.370417	0.393843
Glyma.01G118400	-0.512182	0.651298	-0.0561691	1	-0.708359	0.0414731
Glyma.01G118700	-0.458969	1	0.226711	1	ND	ND
Glyma.01G118800	-0.590966	0.367217	0.111184	1	-0.622735	0.0560229
Glyma.01G118900	-0.310818	1	-0.143301	0.995916	-0.794953	0.0121099
Glyma.01G119000	0.240094	1	0.779657	0.963069	0.095845	1
Glyma.01G119100	-0.405037	1	0.596246	0.836574	1.14946	0.0875528
Glyma.01G119300	-0.282379	1	0.207149	0.93026	-0.322335	0.434913
Glyma.01G119400	0.178582	1	-0.452413	0.411092	-0.139909	0.710002
Glyma.01G119500	0.124368	1	0.570144	0.248102	0.878067	0.00400107
Glyma.01G119900	0.114342	1	0.0588816	1	0.58031	0.106104
Glyma.01G120400	-1.24245	0.963299	-0.358129	1	-1.21487	0.390594
Glyma.01G120800	-1.27696	1	-0.0288802	1	-1.47314	0.670648
Glyma.01G121000	-1.1837	1	0.458313	0.997229	0.804699	0.64475
Glyma.01G121300	-0.390977	0.901918	-0.252533	0.883991	-0.401927	0.283911
Glyma.01G121400	0.239438	1	0.135882	1	0.56993	0.083964
Glyma.01G122000	ND	ND	-1.10585	1	0.0517409	1
Glyma.01G122100	-0.0193148	1	ND	ND	-0.238281	0.553246
Glyma.01G122300	0.342218	1	0.741812	0.151381	1.04005	0.00288242
Glyma.01G122700	-0.353727	1	-2.03714	0.975431	0.43557	1
Glyma.01G122800	-0.438125	1	-0.764067	0.545013	-1.98817	0.00299016
Glyma.01G123100	2.08116	0.519203	-1.88712	0.00650873	0.0339623	1
Glyma.01G123300	-0.18953	1	-0.0100279	1	0.649599	0.0498062
Glyma.01G123400	-2.90641	2.26038e-09	1.4138	0.00011752	1.69858	6.25285e-08
Glyma.01G123600	-0.705299	0.797265	0.00805704	1	-1.52655	0.0104085
Glyma.01G123900	0.216768	1	0.440301	0.522359	0.892775	0.00647596
Glyma.01G124000	-0.111434	1	0.281704	0.975856	0.170183	0.880552
Glyma.01G124100	-0.169103	1	-0.213167	1	-2.36885	0.155041
Glyma.01G124200	0.0333801	1	0.213679	0.928257	0.0153692	0.994008
Glyma.01G124300	0.22584	1	-0.612855	0.16741	0.0713945	0.943834
Glyma.01G124400	0.536311	1	-0.702161	0.99866	-3.0565	0.102705
Glyma.01G124500	1.52124	0.838495	2.56272	7.68072e-14	3.91536	1.82062e-26
Glyma.01G124600	-0.427053	0.84192	-0.464381	0.508142	-0.358182	0.37447
Glyma.01G124700	-1.26526	0.151043	0.486173	0.350441	1.07798	0.000184944
Glyma.01G124800	-0.077793	1	0.779798	0.83357	-3.00675	0.0686921
Glyma.01G124900	-0.0588507	1	-0.13025	0.993004	-0.181336	0.648929
Glyma.01G125000	-0.267418	1	0.351894	0.718696	0.696597	0.0452169
Glyma.01G125100	-0.0735231	1	-0.301304	0.809614	-0.0416974	0.966184
Glyma.01G125200	0.335331	1	0.158745	1	-1.52872	9.54823e-05
Glyma.01G125300	-1.48264	1	-0.77071	1	-0.517049	0.908783
Glyma.01G125400	-0.621631	0.527202	0.661768	0.132511	0.484511	0.150102
Glyma.01G125600	-0.0206813	1	-0.0326285	1	-0.0116474	1
Glyma.01G125800	0.0159207	1	-0.277782	0.79046	-3.13208	2.44427e-24
Glyma.01G125900	-0.402741	1	0.135922	1	-0.78189	0.202412
Glyma.01G126000	0.394794	0.852205	0.568241	0.266656	1.01021	0.00121374
Glyma.01G126200	0.0120451	1	0.0394943	1	0.354888	0.318066
Glyma.01G126600	-0.984603	0.0104353	-0.645546	0.138695	-3.38605	2.03891e-32
Glyma.01G126800	-0.951335	0.121986	-0.241153	0.909703	-1.29788	0.000734374
Glyma.01G127100	0.173749	1	-1.03655	0.801335	-2.70729	0.0431839
Glyma.01G127200	-0.80822	0.0597208	0.153023	0.97404	-1.33797	1.79832e-06
Glyma.01G127300	-1.30305	1	0.176151	1	-1.15183	0.704242
Glyma.01G127400	0.182041	1	0.61825	0.202365	-1.45462	4.53476e-06
Glyma.01G127500	0.556055	0.46698	0.656383	0.147239	-0.693747	0.0280961
Glyma.01G127600	0.397032	1	-0.696961	1	-0.423044	0.970237
Glyma.01G127700	0.365845	1	-0.706083	0.437481	-1.97729	0.000128938
Glyma.01G127800	ND	ND	-0.0789478	1	ND	ND
Glyma.01G127900	-0.548215	0.47615	-0.289905	0.789466	-0.825131	0.0106799
Glyma.01G128000	ND	ND	ND	ND	0.162334	1
Glyma.01G128100	-1.4308	1	0.669044	0.972559	-0.31895	0.975469
Glyma.01G128200	-0.525266	0.563989	0.280269	0.802846	0.284154	0.41499
Glyma.01G128300	1.46315	1	-1.19064	1	ND	ND
Glyma.01G128500	-0.0138828	1	-0.0141111	1	0.523919	0.123629
Glyma.01G128700	0.0998087	1	0.296887	0.788301	0.700228	0.0255175
Glyma.01G128800	ND	ND	ND	ND	3.12228	0.355125
Glyma.01G129000	-0.185913	1	0.687258	0.866509	-0.925072	0.356894
Glyma.01G129100	-1.56538	0.958988	0.544225	0.967213	-0.754117	0.754847
Glyma.01G129200	-0.254621	1	-1.19602	1	-1.41489	0.813074
Glyma.01G129400	ND	ND	0.230936	0.901754	0.767057	0.0109021
Glyma.01G129600	0.485043	1	-0.953836	0.93365	-3.41284	0.0581009
Glyma.01G129700	-1.60446	0.000453486	-0.951308	0.0333949	-2.99489	6.17244e-11
Glyma.01G130500	-0.99216	0.709864	0.998842	0.233902	0.334074	0.322155
Glyma.01G130700	1.55158	1	0.909306	1	2.40384	0.643044
Glyma.01G130800	1.27459	0.11571	0.972193	0.221663	2.65647	0.0632399
Glyma.01G131100	2.76309	1	1.6818	0.402215	2.55734	0.339971
Glyma.01G131200	-0.320919	1	-0.0825923	1	-1.15537	0.30776
Glyma.01G131300	-0.166104	1	-0.187716	0.951956	-1.17343	0.000264166
Glyma.01G131400	ND	ND	-2.03706	0.801459	0.108598	1
Glyma.01G131500	0.440316	0.862165	0.105676	1	0.403803	0.223044
Glyma.01G131800	-0.745248	0.640443	0.0833216	1	0.00943719	0.967376
Glyma.01G131900	1.10582	0.68545	0.390821	0.883306	0.174477	0.84612
Glyma.01G132000	0.297219	1	0.483997	0.407021	0.29842	0.556213
Glyma.01G132100	0.273975	1	0.441554	0.576228	0.499728	0.344056
Glyma.01G132200	-1.94586	0.638159	-1.79587	0.418691	-5.73185	0.00455642
Glyma.01G132300	-0.0180677	1	0.182896	0.940394	0.786218	0.0108256
Glyma.01G132400	-0.0649302	1	0.255859	0.834443	0.598847	0.0524813
Glyma.01G132500	0.569576	1	0.628262	1	0.143877	1
Glyma.01G132700	-0.227342	1	-0.332823	0.972228	-1.83901	0.00622918
Glyma.01G132800	0.0853379	1	0.107926	1	0.61288	0.201688
Glyma.01G133000	0.335387	0.998019	0.2972	0.813817	1.10769	0.000426485
Glyma.01G133100	-3.70221	1	0.036028	1	-3.55352	0.491193
Glyma.01G133200	-0.343646	1	0.337973	0.977668	-2.23622	0.0385503
Glyma.01G133300	-0.280333	1	0.45336	0.488384	0.149908	0.83331
Glyma.01G133400	-0.438905	0.763305	-0.627898	0.187153	-1.0194	0.00104179
Glyma.01G133500	-0.156769	1	0.42704	1	1.99647	0.0854995
Glyma.01G133900	0.235711	1	-1.27936	0.0108855	-3.6175	2.49362e-11
Glyma.01G134200	0.329607	1	0.71873	0.35742	1.48314	0.00015916
Glyma.01G134300	0.304	1	0.997997	0.904751	0.330618	0.999923
Glyma.01G134400	-0.0334597	1	0.0667191	1	0.155848	0.759787
Glyma.01G134600	2.14868	0.0119033	0.490891	0.643197	1.93118	0.000411024
Glyma.01G134700	ND	ND	ND	ND	0.377265	1
Glyma.01G134900	ND	ND	-0.132264	1	-0.988477	1
Glyma.01G135200	3.31596	2.93074e-06	0.0842424	1	3.02159	7.41028e-06
Glyma.01G135400	-0.0739301	1	-2.38961	0.137907	-3.87835	0.00218437
Glyma.01G135500	-0.593565	0.727364	-0.41372	0.742183	-0.967642	0.021576
Glyma.01G135600	-0.445339	1	0.38222	0.961567	0.1823	0.93043
Glyma.01G135700	-1.40323	1	-1.16494	1	-5.30592	0.406938
Glyma.01G135800	-0.72214	0.728791	-0.678196	0.498037	-1.29818	0.0123266
Glyma.01G135900	0.19943	1	0.167817	0.964515	0.620511	0.0609886
Glyma.01G136000	-0.423094	0.756214	-0.0428945	1	0.22717	0.567282
Glyma.01G136100	0.185499	1	0.230109	0.885115	0.642313	0.04331
Glyma.01G136200	0.497459	1	0.796245	0.703966	3.07515	1.65377e-09
Glyma.01G136300	-0.129504	1	0.0164946	1	-0.286073	0.427035
Glyma.01G136400	-0.394176	1	-1.76583	0.00108533	-4.92794	8.21824e-18
Glyma.01G136500	0.0272495	1	0.00942891	1	0.118164	0.85002
Glyma.01G136600	-0.41406	1	-0.504224	1	-2.00251	0.365578
Glyma.01G137000	0.0135236	1	-0.572451	0.480241	-2.34136	1.53236e-09
Glyma.01G137300	0.0875103	1	0.046565	1	0.022176	1
Glyma.01G137500	-1.12134	0.888968	-0.135384	1	-0.466918	0.712976
Glyma.01G137600	-0.973971	0.0569581	-0.431797	0.581813	-0.600641	0.0975638
Glyma.01G137700	-1.02805	0.00506972	-0.690743	0.0943484	-3.42893	9.5963e-32
Glyma.01G137900	-1.75837	1	1.17119	0.952178	-0.683214	1
Glyma.01G138000	0.049228	1	ND	ND	ND	ND
Glyma.01G138300	0.0512694	1	-0.069231	1	0.486934	0.159677
Glyma.01G138400	-1.5997	1	0.0989448	1	0.694422	0.816177
Glyma.01G138500	-0.126999	1	-1.27262	1	ND	ND
Glyma.01G138600	-0.409077	1	-1.20128	0.244278	ND	ND
Glyma.01G138800	-0.228063	1	0.0908964	1	0.349117	0.323413
Glyma.01G139000	-0.125563	1	-0.379963	0.643197	-0.38875	0.280357
Glyma.01G139100	-0.110832	1	0.22603	0.960897	0.612292	0.201884
Glyma.01G139500	-0.125603	1	-0.704344	0.089255	-1.8663	1.0068e-09
Glyma.01G139600	0.0479224	1	-0.190227	0.937836	-0.882914	0.00274983
Glyma.01G139700	0.416213	0.862883	-0.0849048	1	0.207715	0.676887
Glyma.01G139900	1.01386	1	1.20861	0.699933	1.37561	0.287131
Glyma.01G140000	0.573143	0.510064	0.452198	0.536098	0.959169	0.00389772
Glyma.01G140100	0.380475	1	0.43958	0.978957	0.603612	0.646369
Glyma.01G140200	-0.124409	1	ND	ND	0.18325	0.693416
Glyma.01G140600	0.0734957	1	-0.0724514	1	-0.151809	0.755044
Glyma.01G140900	0.497239	1	0.638745	0.629323	1.45003	0.00413523
Glyma.01G141100	-1.59928	5.81632e-05	0.84751	0.0250131	0.94059	0.00159921
Glyma.01G141900	0.295979	1	0.255332	0.992145	0.951934	0.050292
Glyma.01G142300	ND	ND	0.234381	0.875058	0.232433	0.55651
Glyma.01G142700	0.076583	1	0.28114	0.828682	0.971034	0.00140986
Glyma.01G142800	-0.587817	0.512227	0.109154	1	-0.123303	0.813623
Glyma.01G142900	-1.88261	1	-0.101403	1	-1.72117	0.68879
Glyma.01G143100	0.0757553	1	0.0652151	1	0.304024	0.402767
Glyma.01G143200	1.49157	0.857521	0.261433	1	-0.968532	0.774171
Glyma.01G143400	ND	ND	-0.200953	1	1.08809	0.964785
Glyma.01G143500	-1.76877	1	0.0608682	1	-1.04171	0.779556
Glyma.01G143700	0.219033	1	0.299736	0.761686	0.589432	0.0651789
Glyma.01G143800	0.320276	1	-0.106914	1	-0.840294	0.270051
Glyma.01G143900	0.570571	0.790255	-0.0180784	1	-1.2577	0.0114765
Glyma.01G144200	0.127687	1	-0.164386	0.963759	-0.187104	0.666802
Glyma.01G144300	0.403025	1	0.543814	0.544119	2.04586	0.000578652
Glyma.01G144400	-0.414692	0.765272	-0.311326	0.743248	-0.829003	0.00717843
Glyma.01G144500	0.578736	0.64567	0.275503	0.823803	-0.453679	0.320751
Glyma.01G144700	-0.0373343	1	1.12202	0.557102	3.72324	6.54106e-05
Glyma.01G144800	-0.0196849	1	-0.056091	1	0.458816	0.168917
Glyma.01G144900	-0.356116	1	0.312389	0.914532	-0.347287	0.547439
Glyma.01G145000	-0.163274	1	-0.500046	0.410948	-0.992879	0.00257297
Glyma.01G145200	-0.325653	1	0.36362	0.706811	1.00369	0.00255362
Glyma.01G145300	0.0673489	1	-0.175574	0.980507	0.420912	0.280148
Glyma.01G145400	0.651852	0.363161	0.73327	0.120728	1.47716	1.59511e-06
Glyma.01G145500	-0.453039	1	-0.486136	0.905692	-1.4054	0.115756
Glyma.01G145600	-0.961666	0.133234	-0.827792	0.127576	-0.468438	0.307586
Glyma.01G145900	0.644004	1	-1.69727	1	ND	ND
Glyma.01G146000	-2.38184	1.77659e-07	-1.6307	0.000213758	-6.88159	4.53009e-34
Glyma.01G146100	-0.175348	1	ND	ND	0.606872	0.0533726
Glyma.01G146200	0.999333	1	1.29924	1	ND	ND
Glyma.01G146300	-0.0213309	1	-0.549855	0.833228	-0.428241	0.577013
Glyma.01G146400	-0.303531	0.976936	0.0496004	1	0.41601	0.237077
Glyma.01G146500	ND	ND	-0.246553	0.876262	-0.726969	0.0393304
Glyma.01G146600	0.174961	1	0.251222	0.886443	0.439887	0.222009
Glyma.01G146900	0.0730456	1	0.152835	1	0.471073	0.275946
Glyma.01G147000	0.011336	1	0.150776	1	0.372539	0.458439
Glyma.01G147400	0.554229	0.7315	0.515821	0.527108	1.73002	5.93133e-07
Glyma.01G147500	0.35788	1	0.372451	0.842306	0.511404	0.330468
Glyma.01G147600	-0.461113	1	0.0748394	1	-1.88444	0.00569548
Glyma.01G147700	0.267666	1	0.507876	0.626708	1.22417	0.00182784
Glyma.01G147800	-0.0272191	1	0.315218	0.741105	0.779939	0.0103818
Glyma.01G147900	0.327486	1	0.045532	1	0.438059	0.302227
Glyma.01G148000	0.224119	1	0.26193	0.993645	0.714625	0.238879
Glyma.01G148100	0.478505	0.651219	0.235328	0.881083	0.653039	0.0432695
Glyma.01G148300	0.0850109	1	-0.287198	0.797079	-0.0929711	0.847151
Glyma.01G148400	0.147336	1	-0.742225	0.725685	-2.8932	0.000797832
Glyma.01G148500	-0.221378	1	0.220046	0.884682	0.764226	0.0110155
Glyma.01G148600	-0.0347752	1	-0.380039	0.649957	-0.361679	0.335886
Glyma.01G148700	-0.173189	1	-0.291595	0.916796	-2.03075	0.000385792
Glyma.01G148800	0.573918	0.901918	0.67605	0.44364	1.57156	0.000122963
Glyma.01G148900	-0.291585	1	-0.0745107	1	-0.175369	0.809232
Glyma.01G149000	-0.044967	1	0.200425	0.909042	0.0797778	0.862692
Glyma.01G149100	ND	ND	0.10476	1	-0.310837	0.435042
Glyma.01G149200	0.0682084	1	0.47911	1	1.42064	0.808156
Glyma.01G149300	-0.0886768	1	-0.121286	1	-0.724943	0.0187767
Glyma.01G149400	-0.0985368	1	0.00865321	1	0.0272999	0.943647
Glyma.01G149500	-0.742774	0.145034	0.129769	1	-0.484753	0.255479
Glyma.01G149700	0.00883357	1	-0.237474	0.866052	-0.466271	0.162951
Glyma.01G149800	-0.0850713	1	-0.120003	1	-0.673458	0.0485624
Glyma.01G149900	0.0095704	1	0.201806	0.935979	0.685082	0.0467245
Glyma.01G150000	-0.196728	1	0.041163	1	-2.5427	1.28427e-09
Glyma.01G150100	2.30974	1	0.599481	1	-0.0573914	1
Glyma.01G150200	0.0618477	1	0.36628	0.636624	0.671086	0.0382196
Glyma.01G150300	0.397577	0.947379	0.490658	0.603644	-0.785117	0.0620246
Glyma.01G150400	0.0723408	1	0.0492536	1	0.441826	0.201023
Glyma.01G150500	0.30086	1	-0.108703	1	0.117957	0.819576
Glyma.01G150600	-0.266183	1	-0.137669	0.990646	-0.163592	0.677227
Glyma.01G150700	-0.501487	0.514671	-0.237133	0.863396	-0.603091	0.0522274
Glyma.01G150800	-0.122645	1	0.519332	0.334796	0.880185	0.003883
Glyma.01G150900	-0.284477	1	0.452992	0.654052	0.599478	0.181321
Glyma.01G151000	0.273784	1	0.52616	0.98568	-0.851589	0.612248
Glyma.01G151100	0.254912	1	0.23975	0.972745	ND	ND
Glyma.01G151200	-0.890218	0.239	-1.53959	0.00110272	-5.27969	1.02694e-24
Glyma.01G151300	2.51024	1	1.28062	1	-1.23384	1
Glyma.01G151500	0.375199	1	0.665729	0.366105	1.39937	0.000396896
Glyma.01G151600	0.383058	0.913998	-0.0658864	1	0.782193	0.00824147
Glyma.01G151700	0.0651465	1	-0.167852	0.972745	-1.2652	0.00013604
Glyma.01G151800	0.167404	1	0.143332	1	0.604099	0.125368
Glyma.01G152000	-0.275863	1	0.799047	1	ND	ND
Glyma.01G152100	-0.870505	0.0682463	-0.310502	0.802714	-1.00704	0.00794022
Glyma.01G152200	0.0712205	1	-1.07286	0.946319	0.77204	0.60518
Glyma.01G152300	1.54795	0.91395	1.32367	0.831117	2.70866	0.00817458
Glyma.01G152400	0.295013	1	0.524477	0.334171	0.681625	0.0383833
Glyma.01G152500	0.90369	0.429922	-0.79532	0.519585	-1.95775	0.0128851
Glyma.01G152600	0.0958677	1	0.216411	0.978335	-1.64708	0.00300266
Glyma.01G152700	0.462191	1	0.664458	0.564482	1.37162	0.00361227
Glyma.01G152800	ND	ND	0.442475	0.96342	-2.03765	0.172739
Glyma.01G152900	-1.27505	0.710251	-0.0415429	1	-2.49234	0.00927797
Glyma.01G153000	-0.678559	0.236969	-0.709853	0.111735	-2.94685	7.19551e-20
Glyma.01G153100	0.489644	0.803863	-0.0604974	1	-0.198822	0.696429
Glyma.01G153200	0.175615	1	-0.522034	0.339307	-1.84196	6.18854e-10
Glyma.01G153300	-0.287346	1	1.0795	0.836741	1.07648	0.566028
Glyma.01G153400	0.372855	1	-0.754297	1	ND	ND
Glyma.01G153500	0.598384	1	ND	ND	ND	ND
Glyma.01G153600	-0.256525	1	-0.606333	0.242431	-0.979525	0.00254624
Glyma.01G153700	1.14945	1	0.863173	0.925083	1.06622	0.526682
Glyma.01G153900	-0.725521	1	-1.04322	0.968199	-1.69189	0.532417
Glyma.01G154000	-1.00215	0.110087	0.101805	1	0.400246	0.34979
Glyma.01G154100	0.0480039	1	0.304451	0.762953	0.629855	0.0522267
Glyma.01G154200	-0.0464791	1	-0.112622	1	0.0420083	0.9973
Glyma.01G154300	0.272236	1	0.424669	0.504047	1.55381	5.09246e-08
Glyma.01G154400	-0.261998	1	0.48836	0.745234	1.08997	0.00400008
Glyma.01G154500	0.194219	1	0.325445	0.793103	0.51386	0.18009
Glyma.01G154600	0.234837	1	-0.0640922	1	0.336696	0.378924
Glyma.01G154700	0.0261717	1	-0.199632	0.932933	-0.562088	0.101006
Glyma.01G154900	0.708117	0.279603	1.61894	2.24907e-06	1.30994	4.17185e-05
Glyma.01G155000	0.121324	1	0.492619	0.757444	1.77632	1.18481e-05
Glyma.01G155100	1.36024	1	0.575649	1	0.427288	1
Glyma.01G155200	0.193201	1	0.0576815	1	0.186343	0.717048
Glyma.01G155300	-0.257881	1	-0.0879492	1	-1.23548	2.65547e-05
Glyma.01G155400	0.369907	0.985215	0.172071	0.978392	1.36455	1.60641e-05
Glyma.01G155600	-0.724147	0.130683	-0.399793	0.536685	-1.48031	3.16024e-07
Glyma.01G155800	-0.122744	1	0.508345	0.43277	1.19105	0.00021224
Glyma.01G155900	-0.150329	1	-0.314166	0.765952	-2.39273	1.59372e-13
Glyma.01G156000	-0.204498	1	0.137783	1	0.838434	0.00832215
Glyma.01G156200	-0.209195	1	-0.421017	0.469905	-0.640976	0.0380577
Glyma.01G156400	-0.109066	1	0.137503	0.990646	0.76838	0.0140509
Glyma.01G156500	-0.807128	0.992943	-0.0926945	1	-0.614752	0.532214
Glyma.01G156600	0.00586193	1	-0.250721	0.856263	-0.61848	0.0531465
Glyma.01G156700	-0.218499	1	-1.22224	0.000410187	-3.19716	1.63903e-22
Glyma.01G156800	0.304115	1	ND	ND	-0.110425	0.841537
Glyma.01G156900	-2.40085	0.731217	-1.93812	0.528405	-4.91725	0.0177873
Glyma.01G157000	-0.421371	0.942108	0.0370611	1	-0.569773	0.263735
Glyma.01G157100	0.153119	1	0.14695	1	0.114819	0.933172
Glyma.01G157300	1.7144	0.00804983	-0.0904977	1	-0.671229	0.0701399
Glyma.01G157400	0.924504	0.718987	0.531286	0.449652	1.42358	1.45297e-05
Glyma.01G157500	-0.257567	1	0.216335	0.903613	-0.13928	0.745032
Glyma.01G157600	-0.111429	1	-0.857071	0.0459591	-2.25937	5.19704e-09
Glyma.01G157700	2.82621	0.0876406	1.11329	0.285149	1.46034	0.00195544
Glyma.01G157800	0.27693	1	0.0748708	1	0.52116	0.129087
Glyma.01G157900	0.179279	1	0.523588	0.336573	0.689538	0.0315677
Glyma.01G158000	-0.00961499	1	-0.10918	1	-0.785259	0.375313
Glyma.01G158100	0.301426	1	0.548877	0.695677	0.364346	0.61629
Glyma.01G158200	0.0165088	1	0.012113	1	0.15307	0.750143
Glyma.01G158300	ND	ND	0.091211	1	0.676619	0.0355328
Glyma.01G158400	0.0901132	1	0.117264	1	1.06433	0.00070342
Glyma.01G158500	-0.00507547	1	-0.116067	1	0.307683	0.423781
Glyma.01G158600	-0.173803	1	-0.181352	0.961567	-0.724973	0.0274279
Glyma.01G158700	0.0803661	1	ND	ND	0.106352	1
Glyma.01G158800	-0.131069	1	0.374423	0.678456	0.269006	0.532598
Glyma.01G158900	-0.0765247	1	ND	ND	ND	ND
Glyma.01G159000	-0.0156182	1	-0.261998	0.843904	-0.262254	0.500694
Glyma.01G159100	0.411079	1	0.22804	0.988998	0.761397	0.140845
Glyma.01G159200	0.0123314	1	-0.665058	0.537425	-0.385393	0.514334
Glyma.01G159400	-0.212365	1	-0.46425	0.418719	-1.04588	0.000461412
Glyma.01G159500	-0.0378309	1	-0.14197	0.975856	-0.210175	0.590078
Glyma.01G159600	0.369313	1	0.196232	0.977021	0.779021	0.0534413
Glyma.01G159700	-0.176478	1	-0.659667	0.139379	-3.37443	6.49253e-28
Glyma.01G159800	-0.107999	1	-0.016037	1	-0.0610065	0.906737
Glyma.01G159900	0.184664	1	0.0562957	1	0.748424	0.0143549
Glyma.01G160000	0.597147	1	1.35163	0.0518669	2.09454	1.11228e-05
Glyma.01G160300	-0.368947	0.921076	-0.505023	0.484342	-2.49095	4.91943e-09
Glyma.01G160400	-0.242932	1	-1.54388	0.150794	-6.49496	5.2386e-08
Glyma.01G160500	0.0949199	1	-2.34426	0.303845	ND	ND
Glyma.01G160700	0.0572967	1	-0.523406	0.960897	-4.80869	0.000819076
Glyma.01G160800	0.0457274	1	-1.8467	0.139379	-4.86364	0.000108088
Glyma.01G160900	-0.577143	1	-2.62439	0.615384	ND	ND
Glyma.01G161100	-1.55218	0.848504	0.655587	0.888432	-0.137674	1
Glyma.01G161200	0.305024	1	0.137619	0.98729	0.148942	0.87018
Glyma.01G161300	-0.311978	1	0.526625	0.806892	0.474395	0.553618
Glyma.01G161400	0.155853	1	0.0610064	1	0.632108	0.0981707
Glyma.01G161500	0.663798	0.936917	-0.197352	1	0.779716	0.0699318
Glyma.01G161600	-0.287954	1	-0.277495	0.884294	-0.102175	0.920902
Glyma.01G161700	-0.477338	1	-0.159208	1	-1.28665	0.323888
Glyma.01G161800	0.309777	1	0.39652	0.686996	1.33321	4.3238e-05
Glyma.01G161900	0.0779929	1	0.216682	0.938642	0.864263	0.00833152
Glyma.01G162000	-0.391225	0.797471	-0.149284	0.97514	-0.119405	0.793047
Glyma.01G162100	-0.25243	1	ND	ND	-0.328445	0.347186
Glyma.01G162200	-0.0199442	1	0.215388	0.896079	0.556269	0.0683435
Glyma.01G162300	-0.779553	0.201217	0.0124379	1	-0.593911	0.112871
Glyma.01G162400	ND	ND	-1.21419	0.925095	-2.52821	0.289371
Glyma.01G162500	-1.13167	0.00148458	0.191673	0.946296	-0.337438	0.315804
Glyma.01G162600	-0.90741	0.784704	-1.03206	0.374859	-6.14609	2.69516e-06
Glyma.01G162700	-0.137479	1	-0.620076	0.163599	-1.64978	5.84507e-09
Glyma.01G162800	0.0544558	1	-0.365035	0.624566	-0.296557	0.401822
Glyma.01G162900	0.121749	1	0.245573	0.868976	0.444064	0.243313
Glyma.01G163000	0.0309395	1	0.385985	0.876922	-0.106257	0.975163
Glyma.01G163100	-0.0418041	1	0.611255	0.197271	-2.51112	4.66023e-17
Glyma.01G163200	0.124157	1	-0.293216	0.876922	0.289023	0.583263
Glyma.01G163300	-0.0817882	1	0.0279425	1	-0.299924	0.427067
Glyma.01G163500	1.4261	0.644959	3.2027	6.08903e-07	1.99519	0.0190047
Glyma.01G163600	-0.17374	1	0.617534	0.820804	-1.04537	0.229058
Glyma.01G163700	-0.0318639	1	0.165148	1	0.546863	0.262484
Glyma.01G163800	0.219758	1	-0.0496283	1	0.335173	0.454471
Glyma.01G163900	-0.0404671	1	0.0142759	1	0.270018	0.488806
Glyma.01G164000	-0.342126	0.913052	-0.361136	0.631717	-1.55714	1.14785e-07
Glyma.01G164100	-0.122649	1	-0.17113	0.948853	0.129039	0.788867
Glyma.01G164200	-0.146958	1	0.113971	1	0.100387	0.8644
Glyma.01G164300	-0.0915205	1	-0.0659278	1	-0.56917	0.0716674
Glyma.01G164400	-0.188401	1	-0.189775	0.966244	0.241727	0.656826
Glyma.01G164500	-0.0230576	1	-1.20632	0.0576596	-3.16665	7.47435e-07
Glyma.01G164600	-0.286319	1	-0.500721	0.559426	-2.54399	2.83188e-10
Glyma.01G164700	-0.370283	1	0.251415	0.90123	-0.919096	0.0211915
Glyma.01G164800	0.18359	1	-0.58148	0.295618	-0.17159	0.658351
Glyma.01G164900	-0.106396	1	0.298477	0.749732	0.199858	0.599033
Glyma.01G165000	0.503253	0.675016	0.802916	0.0409102	1.63455	3.77107e-07
Glyma.01G165100	0.0269692	1	-0.0351821	1	-0.0987629	0.84094
Glyma.01G165200	-0.415178	1	-2.12511	0.00424733	-4.07198	1.52539e-07
Glyma.01G165300	0.137351	1	0.697502	0.605172	0.683807	0.478854
Glyma.01G165400	0.431656	0.739358	0.176876	0.956096	-0.664689	0.0442135
Glyma.01G165500	0.120232	1	0.104943	1	1.18484	0.0345464
Glyma.01G165600	0.801033	1	1.63142	3.43383e-06	2.07847	0.0111614
Glyma.01G165900	-1.22355	0.00129316	0.0284361	1	-0.400946	0.567546
Glyma.01G166000	0.0548938	1	0.529997	0.278396	2.09763	9.20538e-14
Glyma.01G166100	-1.13385	1	0.171774	1	-1.11792	0.572853
Glyma.01G166300	-0.355856	1	-0.514854	0.557551	-3.40359	7.13161e-12
Glyma.01G166400	0.21671	1	0.222419	0.90556	0.733184	0.0258358
Glyma.01G166500	-0.237005	1	-0.403561	0.885539	-2.76229	6.82953e-06
Glyma.01G166600	-0.046084	1	0.123268	1	0.114796	0.855672
Glyma.01G166700	-0.0491853	1	-0.0214907	1	0.376621	0.337324
Glyma.01G166900	-0.439881	1	0.101799	1	-1.36663	0.187284
Glyma.01G167000	2.38968	1	1.48054	1	2.62503	0.542691
Glyma.01G167200	-0.25669	1	-0.00621286	1	-0.65726	0.143159
Glyma.01G167300	0.0371373	1	-0.508327	0.286021	-0.605672	0.0422348
Glyma.01G167400	-1.03484	1	-2.58164	0.931416	-2.46375	0.616151
Glyma.01G167500	-0.387893	0.884417	-0.285052	0.869853	-2.05607	2.03656e-08
Glyma.01G167600	-0.117107	1	-0.291581	0.801966	-0.299843	0.431682
Glyma.01G167700	-0.473181	0.650852	0.938858	0.0487155	2.62181	1.55746e-12
Glyma.01G167900	0.438411	0.827019	0.28869	0.851054	-0.558144	0.190061
Glyma.01G168000	0.176434	1	0.0518907	1	0.239492	0.57732
Glyma.01G168100	-0.213797	1	-0.340709	0.750347	-1.94776	1.89936e-09
Glyma.01G168200	0.0221364	1	-0.0313033	1	-2.24881	2.0902e-14
Glyma.01G168300	0.026219	1	-0.350137	0.824926	-0.358492	0.455828
Glyma.01G168400	-1.14675	1	1.73468	0.663265	1.27082	0.19741
Glyma.01G168500	-0.500967	0.785155	-0.731348	0.394835	-0.311337	0.577073
Glyma.01G168600	-0.32956	0.999517	0.137277	0.978587	-0.408171	0.266141
Glyma.01G168900	-0.129238	1	0.160058	1	-0.057715	1
Glyma.01G169000	-0.507093	1	0.354422	1	-0.15769	1
Glyma.01G169100	-0.18072	1	0.165753	0.964733	0.15765	0.701094
Glyma.01G169200	0.196454	1	0.792191	0.242175	1.72182	6.68618e-08
Glyma.01G169300	1.78712	1	1.62156	0.84886	1.97902	0.367098
Glyma.01G169400	0.0318484	1	0.615079	0.409387	1.58299	3.15651e-07
Glyma.01G169500	-0.364651	1	-0.38598	0.789466	-1.51704	0.00020787
Glyma.01G169700	-0.103021	1	0.148301	0.975904	0.272438	0.471215
Glyma.01G169800	ND	ND	-0.392698	0.563677	-0.302534	0.403728
Glyma.01G169900	0.242051	1	-0.260589	0.919546	-0.209434	0.683886
Glyma.01G170100	-0.0338462	1	0.259163	0.910926	0.566275	0.150102
Glyma.01G170200	-0.458633	0.605588	-0.424183	0.45571	-2.93734	2.42275e-16
Glyma.01G170300	-0.0102703	1	1.15259	0.00221207	2.82765	5.10806e-18
Glyma.01G170400	0.0261639	1	0.155237	0.978589	0.492903	0.174975
Glyma.01G170500	-0.307007	1	-0.871819	0.74115	-2.42731	0.0140469
Glyma.01G170600	0.0482651	1	-0.0591313	1	0.248173	0.522577
Glyma.01G170700	0.445398	0.907665	1.41525	0.000264357	2.56041	4.05458e-16
Glyma.01G170800	-0.858496	1	0.659993	0.964591	0.0880352	1
Glyma.01G170900	0.164679	1	0.0890321	1	0.0544858	0.954429
Glyma.01G171000	-0.31486	1	0.433012	0.767224	0.216202	0.664402
Glyma.01G171100	ND	ND	-0.0382166	1	-2.0376	2.88153e-13
Glyma.01G171200	0.792261	1	-1.44652	0.775396	ND	ND
Glyma.01G171300	-0.146611	1	-0.28615	0.802846	-1.15519	0.000438702
Glyma.01G171400	1.06001	0.0889461	0.195641	1	-0.201505	0.732196
Glyma.01G171600	-1.741	0.248782	-0.34901	0.969387	-2.08624	0.0234906
Glyma.01G171700	-0.0694583	1	0.120618	1	ND	ND
Glyma.01G171800	-0.677603	1	0.0817354	1	-0.181499	1
Glyma.01G171900	0.995873	0.0139089	0.823182	0.0410039	-1.00315	0.00114288
Glyma.01G172000	0.207189	1	0.386392	0.687006	0.747537	0.0290592
Glyma.01G172100	-1.53949	0.796996	0.49113	0.975856	-0.462564	0.797067
Glyma.01G172200	0.191723	1	0.293572	0.802714	-0.824339	0.0134786
Glyma.01G172300	-0.0646839	1	-0.292806	0.791804	-0.453333	0.183237
Glyma.01G172400	-0.350951	0.925068	0.462195	0.43314	0.544744	0.0997521
Glyma.01G172500	ND	ND	0.99666	0.926301	0.656161	0.799216
Glyma.01G172600	-0.379204	0.845954	-0.275495	0.796552	-1.47858	1.25025e-07
Glyma.01G172700	0.246259	1	-0.232347	0.86118	-1.76803	4.51854e-10
Glyma.01G172900	-0.230496	1	-0.277208	0.843719	-2.32259	8.30646e-13
Glyma.01G173000	-0.492366	0.59686	-0.266626	0.823322	-0.456075	0.176671
Glyma.01G173100	0.369614	1	0.316961	1	-0.544175	0.888613
Glyma.01G173200	0.112087	1	-0.564521	1	-0.297751	0.974236
Glyma.01G173300	-0.150974	1	-0.11284	1	-0.3155	0.416893
Glyma.01G173400	-0.182236	1	0.290608	0.968199	0.439396	0.266788
Glyma.01G173500	-0.5437	0.550318	-0.757271	0.0927892	-2.83528	1.30578e-16
Glyma.01G173600	-0.410761	0.784438	-0.285349	0.783604	-2.66987	2.92778e-17
Glyma.01G173700	0.285343	1	0.0212073	1	0.6639	0.0397957
Glyma.01G173800	-0.871559	0.866037	0.641735	0.666724	0.939079	0.01254
Glyma.01G174000	0.126868	1	-0.0999279	1	0.478602	0.205686
Glyma.01G174100	-0.245124	1	-0.258551	1	-0.187662	1
Glyma.01G174200	0.0799674	1	ND	ND	ND	ND
Glyma.01G174700	0.0421505	1	-0.155425	0.975687	-0.33152	0.367744
Glyma.01G174800	-0.152015	1	-0.286835	0.937641	-0.0687345	0.946598
Glyma.01G174900	-0.118014	1	0.259947	0.866053	0.982182	0.00129903
Glyma.01G175000	-0.259065	1	-0.337303	0.944614	-2.34564	0.0115974
Glyma.01G175100	0.1612	1	-0.00981418	1	0.465729	0.153213
Glyma.01G175200	-0.826127	1	0.577397	0.920997	0.293478	0.885099
Glyma.01G175300	0.101838	1	-0.684665	0.144466	-2.25014	6.00345e-08
Glyma.01G175400	0.284626	1	0.264359	0.903798	0.775506	0.0447539
Glyma.01G175500	0.300673	1	0.0671384	1	0.290679	0.465613
Glyma.01G175600	-0.0273118	1	-0.298484	0.765952	-0.487069	0.134961
Glyma.01G175700	0.379881	0.824886	0.306456	0.743264	1.18201	3.34543e-05
Glyma.01G175800	-0.561248	1	-0.309218	1	-1.13203	0.178826
Glyma.01G175900	-0.233391	1	0.0877208	1	0.369871	0.295
Glyma.01G176000	0.0706262	1	0.115219	1	0.276337	0.441352
Glyma.01G176100	1.82983	1	ND	ND	-0.876989	0.996436
Glyma.01G176200	0.400829	1	-0.354432	0.940394	-0.329992	0.715323
Glyma.01G176300	-0.184146	1	-0.29211	0.836848	-0.831278	0.0172019
Glyma.01G176400	0.621249	0.350889	0.00779605	1	0.584579	0.0884708
Glyma.01G176600	0.119212	1	0.150418	0.978392	0.459679	0.164474
Glyma.01G176700	0.567875	0.662644	0.321646	0.827966	0.601042	0.133584
Glyma.01G176800	0.0110734	1	-0.455537	0.425742	-0.282462	0.43705
Glyma.01G176900	0.233532	1	-0.026799	1	0.407377	0.338349
Glyma.01G177000	-0.247105	1	ND	ND	ND	ND
Glyma.01G177100	-0.20766	1	-0.748042	0.866509	-2.67554	0.0161446
Glyma.01G177200	-0.489389	0.787689	0.293992	0.780842	0.949216	0.00106358
Glyma.01G177300	-0.0262922	1	-0.0770626	1	-0.256665	0.506588
Glyma.01G177400	0.615044	0.456144	0.561458	0.351051	2.00004	8.65132e-11
Glyma.01G177500	-0.926131	1	-1.17926	0.506818	-3.56991	0.00258098
Glyma.01G177600	-0.390481	0.850912	0.0792966	1	-1.4108	1.53191e-06
Glyma.01G177700	0.24464	1	0.4635	0.406086	0.668916	0.028331
Glyma.01G177800	ND	ND	0.0673022	1	1.61613	0.906858
Glyma.01G177900	0.499085	0.716907	1.02228	0.00414207	0.678312	0.0366584
Glyma.01G178000	-0.0364449	1	0.194951	0.964591	-0.210657	0.620056
Glyma.01G178100	-0.12074	1	0.0414937	1	0.364457	0.330695
Glyma.01G178200	-0.266895	1	-0.114424	1	-0.175464	0.653837
Glyma.01G178300	-0.510229	0.966346	0.137322	1	-0.589543	0.29295
Glyma.01G178400	-0.0623766	1	0.00965581	1	0.40608	0.352239
Glyma.01G178500	0.509622	1	-1.56751	0.207743	-3.27198	0.000853078
Glyma.01G178600	-0.131026	1	0.106505	1	0.535517	0.101738
Glyma.01G178700	0.101093	1	0.361896	0.626674	-1.75385	6.09524e-08
Glyma.01G178800	-0.573086	0.610377	-1.05577	0.0849618	-4.84767	2.85836e-11
Glyma.01G179000	-0.243705	1	-0.114687	1	-1.74495	1.1035e-08
Glyma.01G179100	-0.806001	0.520751	-0.693486	0.410622	-5.27136	1.51934e-11
Glyma.01G179200	0.962007	0.80869	0.400848	0.972745	0.35228	0.803914
Glyma.01G179300	-0.174735	1	-0.836938	0.0355119	-3.36371	3.49802e-28
Glyma.01G179400	ND	ND	0.120618	1	3.45792	0.224659
Glyma.01G179500	0.623982	1	0.613571	0.947101	0.77134	0.582372
Glyma.01G179600	-0.321679	1	0.291231	0.828682	0.521609	0.285952
Glyma.01G179700	2.03109	0.490355	-0.0123741	1	ND	ND
Glyma.01G179800	-0.155253	1	-0.0130031	1	0.322981	0.380068
Glyma.01G179900	-0.268032	1	0.395678	0.571636	-0.265638	0.45089
Glyma.01G180000	-0.102743	1	-0.637572	0.184861	-0.787642	0.0139281
Glyma.01G180100	0.249864	1	-0.065072	1	-0.142892	0.75746
Glyma.01G180200	-0.182741	1	-0.137389	0.976888	-1.11148	0.00206602
Glyma.01G180400	-0.452284	0.88538	ND	ND	-1.19986	0.0262216
Glyma.01G180500	-0.792641	0.702503	0.116115	1	-1.66334	0.0024779
Glyma.01G180600	0.240728	1	0.402828	0.933451	0.581588	0.47034
Glyma.01G180700	0.0788954	1	0.214538	0.948741	0.38772	0.357435
Glyma.01G180800	1.47492	0.2702	1.80265	0.00350669	3.41049	3.96435e-16
Glyma.01G180900	0.267102	1	-2.14477	0.378191	-1.94816	0.139277
Glyma.01G181000	0.417314	1	-0.337271	0.939513	-0.0935899	0.914668
Glyma.01G181100	1.67072	0.929236	0.930717	0.969934	-0.569213	1
Glyma.01G181200	-0.0237623	1	-0.0087349	1	-0.172918	0.673914
Glyma.01G181500	0.0507908	1	-0.375262	0.642716	-0.653766	0.0571885
Glyma.01G181600	3.47681	0.676543	-0.790359	0.940394	-3.00327	0.155976
Glyma.01G181700	-0.0128586	1	-0.872116	0.208845	-1.82148	0.000143938
Glyma.01G181800	1.75303	0.00801239	0.787248	0.668567	1.85369	0.00017464
Glyma.01G181900	1.07175	1	2.62227	0.877991	4.60353	0.014822
Glyma.01G182000	0.1861	1	0.22149	0.919795	0.714709	0.0254686
Glyma.01G182100	-0.237149	1	-0.719464	0.563083	-2.56182	4.06767e-05
Glyma.01G182200	4.66177	1	2.21682	0.741463	3.80816	0.315906
Glyma.01G182300	0.185606	1	-0.0305144	1	0.696675	0.0447207
Glyma.01G182400	0.1196	1	0.089584	1	0.119723	0.883576
Glyma.01G182500	-0.103567	1	-0.121405	1	-0.103975	0.84151
Glyma.01G182600	0.669158	1	0.795186	0.97319	1.0862	0.534886
Glyma.01G182700	ND	ND	-0.166442	1	1.61332	0.551041
Glyma.01G183000	0.630268	0.683131	0.169848	0.992632	0.940269	0.00581495
Glyma.01G183100	-0.816866	1	-0.260895	1	-2.60281	0.0478856
Glyma.01G183200	5.41506	0.307777	-0.975717	1	1.14507	0.784608
Glyma.01G183300	-0.762397	1	0.225849	1	-0.519364	0.740376
Glyma.01G183400	0.0773077	1	0.304105	0.935979	0.601869	0.060635
Glyma.01G183500	-0.493548	0.55918	0.132091	1	0.753486	0.0135198
Glyma.01G183600	-0.032272	1	0.0338618	1	0.374474	0.320019
Glyma.01G183700	0.7306	1	-0.409858	0.975687	0.125274	0.94845
Glyma.01G183800	0.372088	0.932754	0.334831	0.744122	1.18229	0.000170688
Glyma.01G183900	-0.749508	0.206299	-0.677463	0.16818	-2.98721	6.87878e-19
Glyma.01G184100	-0.505827	1	-0.868817	0.955437	-2.57537	0.186507
Glyma.01G184200	1.02426	0.57398	0.557455	0.930122	2.13741	0.0945459
Glyma.01G184300	-0.655888	0.257579	-0.160739	0.960914	-2.63476	1.44677e-17
Glyma.01G184400	-0.0655533	1	0.0446256	1	0.495136	0.173414
Glyma.01G184500	-0.151896	1	0.732647	0.153635	0.474494	0.260018
Glyma.01G184600	0.855028	1	-1.45261	0.778207	-2.66796	0.147825
Glyma.01G184700	0.0118081	1	0.105983	1	0.79835	0.016457
Glyma.01G184800	0.816038	1	-1.19064	1	-1.93992	0.910243
Glyma.01G184900	-0.375607	1	-2.1624	0.588976	-2.12275	0.28288
Glyma.01G185000	0.847261	1	-1.24608	0.765	-0.877076	0.548336
Glyma.01G185100	-0.67056	1	-1.90993	0.524938	-4.44137	0.03617
Glyma.01G185200	0.173996	1	0.0267789	1	-0.283244	0.50599
Glyma.01G185300	-0.0109616	1	0.0791906	1	0.315156	0.439518
Glyma.01G185400	-0.338946	1	0.921105	0.0974387	1.84157	2.26518e-07
Glyma.01G185500	-0.603466	0.470179	-1.27691	0.00142099	-4.81663	7.13366e-33
Glyma.01G185600	-0.316762	1	0.693038	0.0916316	2.71033	8.61786e-22
Glyma.01G185700	-0.0609025	1	-0.145477	0.990092	-0.224472	0.589261
Glyma.01G185800	-0.314397	1	0.426328	1	0.753636	0.564803
Glyma.01G185900	-0.500224	0.929642	0.520563	0.575463	0.483623	0.112858
Glyma.01G186000	0.179247	1	0.00944311	1	0.427939	0.201745
Glyma.01G186100	-0.227865	1	0.207381	0.935615	0.193009	0.70106
Glyma.01G186200	3.0783	1.79964e-09	-1.54841	0.0274292	-1.98803	0.000469611
Glyma.01G186300	0.756656	1	0.423967	0.942281	-0.524892	0.520621
Glyma.01G186400	-0.123443	1	-0.15364	0.977668	-0.0464229	0.970237
Glyma.01G186500	1.19904	0.388743	1.01156	0.374344	-0.422817	0.72231
Glyma.01G186600	0.355111	1	0.264333	0.857504	-0.334572	0.286911
Glyma.01G186800	-0.328094	0.966109	0.0819835	1	-2.40924	8.30406e-16
Glyma.01G186900	-1.87826	1	0.231215	1	-1.29903	0.811729
Glyma.01G187200	-0.494847	0.825761	-0.308444	0.85792	-1.35132	0.000432974
Glyma.01G187300	-0.125137	1	0.313202	0.78315	0.328026	0.406749
Glyma.01G187400	0.0507287	1	-0.580912	0.219143	-2.58364	2.11212e-18
Glyma.01G187500	0.213708	1	1.49548	0.757687	1.96443	0.198093
Glyma.01G187600	-0.0751667	1	-1.06542	0.291173	-0.910411	0.185683
Glyma.01G187700	-0.701908	0.160003	0.198454	1	-0.695906	0.0228049
Glyma.01G187800	-0.138557	1	0.243748	0.92875	1.62288	3.21199e-07
Glyma.01G187900	0.586204	0.670999	0.736814	0.193808	1.50576	9.61173e-06
Glyma.01G188000	0.183709	1	-0.576292	0.254979	-1.38795	4.57163e-06
Glyma.01G188100	0.207379	1	-0.403711	0.619196	-0.596654	0.0972887
Glyma.01G188200	-0.0672056	1	-0.152527	0.979451	-0.508331	0.146937
Glyma.01G188400	-0.105633	1	-0.331156	0.682975	-0.221211	0.537819
Glyma.01G188500	-0.218047	1	0.149813	0.970291	0.516936	0.119732
Glyma.01G188600	0.319367	0.996939	0.552465	0.264807	1.35298	0.000158396
Glyma.01G188700	0.142851	1	-0.0492382	1	0.520732	0.140828
Glyma.01G188800	-0.791366	0.889144	-1.10477	0.335705	-2.98227	0.000929539
Glyma.01G188900	-0.122204	1	0.0805834	1	0.110502	0.861726
Glyma.01G189000	0.0649526	1	0.792626	0.0503849	-1.96875	1.68796e-10
Glyma.01G189100	-0.468552	0.672311	0.321801	0.727218	0.231508	0.536479
Glyma.01G189200	0.13256	1	0.156939	0.964591	-1.28839	1.57286e-05
Glyma.01G189300	-0.976062	0.0977121	-0.239353	0.924075	-2.82866	9.49369e-13
Glyma.01G189400	-0.12016	1	0.0417213	1	-0.346395	0.375318
Glyma.01G189500	-0.248297	1	-0.826706	0.0369668	-3.21873	3.06535e-20
Glyma.01G189600	0.26023	1	0.343897	0.709253	0.798184	0.0169069
Glyma.01G189700	0.206682	1	-0.178339	1	-0.963498	0.116393
Glyma.01G189800	-0.0769234	1	0.787765	0.0716221	1.86587	4.3648e-10
Glyma.01G189900	-0.70565	1	0.395253	1	1.07507	0.473394
Glyma.01G190000	-0.419951	0.77472	-0.773075	0.0850057	-3.10332	1.73442e-14
Glyma.01G190100	-0.229263	1	0.0116051	1	-0.192585	0.562355
Glyma.01G190200	0.904604	1	0.616576	1	3.99044	0.000155787
Glyma.01G190300	-0.0699828	1	0.522834	0.333338	1.53372	7.1689e-08
Glyma.01G190400	0.0870337	1	1.57565	0.975687	0.118168	1
Glyma.01G190500	0.147438	1	-0.300499	0.810777	-0.397549	0.3043
Glyma.01G190600	-0.0166891	1	0.169187	1	1.23407	3.80153e-05
Glyma.01G190700	0.236391	1	0.178434	0.97715	0.930793	0.0050944
Glyma.01G190800	0.270222	1	0.0760327	1	0.762727	0.0251691
Glyma.01G190900	-0.360936	0.901657	-0.731659	0.0740862	-4.5091	1.31477e-47
Glyma.01G191000	1.38537	1	1.42512	0.828286	0.40975	0.970317
Glyma.01G191100	-0.0184883	1	-0.209959	0.92223	-0.0940187	0.880714
Glyma.01G191200	-0.0378788	1	0.76211	0.776864	-0.0728239	1
Glyma.01G191300	-1.36917	1	1.21996	0.788169	1.34371	0.368384
Glyma.01G191400	1.47901	0.308121	1.66541	0.259688	-0.886198	0.502628
Glyma.01G191500	-0.341548	1	-0.239424	0.954888	0.182965	0.798921
Glyma.01G191600	-0.093267	1	0.159862	1	0.75689	0.0587506
Glyma.01G191800	0.262728	1	ND	ND	0.0497196	0.970237
Glyma.01G191900	-0.148014	1	0.0135894	1	-1.04208	0.00496314
Glyma.01G192000	-0.19172	1	-0.100144	1	0.00625785	1
Glyma.01G192100	-0.0126298	1	-0.177987	0.960693	0.297699	0.445052
Glyma.01G192200	0.270456	1	0.0639586	1	0.739778	0.0448185
Glyma.01G192300	-1.28687	1	-0.126327	1	-1.6932	0.239888
Glyma.01G192400	-0.494229	0.955528	-1.39066	0.0205534	-3.21763	1.02432e-09
Glyma.01G192500	-0.428673	0.709263	-0.110509	1	-2.70009	1.68544e-14
Glyma.01G192600	0.42565	1	0.610676	0.781583	0.819867	0.123025
Glyma.01G192700	-0.245124	1	-0.400519	1	2.53273	0.473951
Glyma.01G192800	0.971899	1	1.34103	0.883403	4.24116	9.72756e-07
Glyma.01G192900	1.1237	0.970621	-0.271937	1	1.81061	0.0353395
Glyma.01G193000	2.04917	3.61581e-08	0.245401	0.924533	0.100225	0.890303
Glyma.01G193100	0.176658	1	-0.990195	0.432446	-2.37403	0.00400864
Glyma.01G193200	0.267712	1	0.395475	0.556537	0.119078	0.784249
Glyma.01G193400	-0.617533	0.545337	-1.6543	0.000122477	-4.96279	9.82685e-25
Glyma.01G193500	-0.0427408	1	-0.681262	0.186782	-2.59172	8.1538e-14
Glyma.01G193600	-1.25074	1	0.215544	1	-0.789611	0.809913
Glyma.01G193700	-0.411195	0.79125	-0.470929	0.410159	-1.66891	6.07392e-08
Glyma.01G193800	0.0443364	1	-0.337047	0.660933	-1.19888	3.34953e-05
Glyma.01G193900	0.605589	0.853644	1.61376	0.000653572	1.7542	1.97333e-05
Glyma.01G194000	1.4929	1	-0.917708	1	-3.40598	0.436221
Glyma.01G194100	0.135808	1	0.0271593	1	0.171842	0.722757
Glyma.01G194200	-0.261671	1	-0.0242005	1	-0.957029	0.0237322
Glyma.01G194300	0.327168	1	-0.0219708	1	0.0969647	0.933207
Glyma.01G194500	0.518943	0.473335	-0.559015	0.257423	-1.22796	2.50415e-05
Glyma.01G194600	0.00858232	1	0.291475	0.825715	0.743145	0.0250049
Glyma.01G194700	0.295493	1	-0.00751021	1	0.593022	0.0961797
Glyma.01G194800	0.164374	1	0.259977	0.882183	0.908347	0.00649662
Glyma.01G194900	0.0754727	1	-0.115044	1	0.918331	0.00401161
Glyma.01G195000	0.405262	0.972793	1.45707	0.000435985	-0.25971	0.677151
Glyma.01G195100	0.525403	1	0.440308	0.893706	0.77842	0.270092
Glyma.01G195200	-0.400524	0.902928	-0.906154	0.0365179	-2.69669	4.59024e-16
Glyma.01G195300	-1.3111	0.7315	-1.21615	0.554865	-5.50309	4.83103e-05
Glyma.01G195400	-0.204814	1	-0.110212	1	-0.215486	0.588275
Glyma.01G195500	-0.810189	0.189788	0.577728	0.261162	1.3021	2.53632e-05
Glyma.01G195600	-0.703284	0.701326	0.397411	0.75917	1.30243	0.000470637
Glyma.01G195700	0.644161	1	0.568694	0.82301	1.89014	0.000154848
Glyma.01G195800	0.186669	1	0.114984	1	0.785564	0.324526
Glyma.01G195900	0.0846664	1	0.932059	0.0292375	-0.527554	0.150564
Glyma.01G196000	0.210158	1	0.372215	0.658176	-0.0280155	0.970237
Glyma.01G196100	-0.500773	1	1.5354	0.450086	2.48131	0.0455652
Glyma.01G196200	0.702746	0.275241	0.997843	0.0150077	1.07893	0.00101282
Glyma.01G196300	0.247108	1	-0.0942588	1	0.543175	0.0990096
Glyma.01G196400	0.131876	1	0.668616	0.23394	1.41938	1.48983e-05
Glyma.01G196500	-1.10544	1	1.65549	0.704233	2.82778	0.0193344
Glyma.01G196600	-0.0946469	1	0.337386	0.695298	1.29125	7.83111e-06
Glyma.01G196700	-0.930798	0.984734	-0.6964	0.85983	-2.14668	0.027984
Glyma.01G196800	ND	ND	1.21229	1	1.65714	0.817078
Glyma.01G197000	2.00349	1	-0.318543	1	ND	ND
Glyma.01G197100	0.282829	1	0.0107935	1	0.142696	0.768761
Glyma.01G197200	0.573997	1	-0.283727	1	0.633897	0.754151
Glyma.01G197300	-0.185329	1	-0.89169	0.703113	-2.41313	0.0113955
Glyma.01G197400	-0.455172	1	-0.27504	1	-2.48982	0.0154214
Glyma.01G197500	-0.166191	1	0.00783962	1	-2.90157	1.06393e-20
Glyma.01G197600	-0.127651	1	0.508398	0.406457	-0.353532	0.387609
Glyma.01G197700	0.330583	1	1.17119	0.165137	-0.661683	0.444069
Glyma.01G197800	-0.156453	1	-0.259507	0.819184	-1.82796	2.98497e-10
Glyma.01G197900	-1.8614	0.500827	0.183307	1	-0.890576	0.569302
Glyma.01G198000	-2.67563	1	ND	ND	ND	ND
Glyma.01G198100	-0.583685	1	-1.44495	0.379627	-4.09438	0.00168079
Glyma.01G198200	-0.578502	1	-2.93873	0.0235347	-2.49945	0.00853826
Glyma.01G198400	-0.556054	1	-2.1158	0.608665	-3.58036	0.0871319
Glyma.01G198500	0.118229	1	0.510492	0.366802	1.36685	3.24307e-06
Glyma.01G198600	0.00863345	1	0.16235	1	1.08343	0.00347213
Glyma.01G198800	-1.07136	0.0725556	0.588251	0.269643	0.614832	0.0784271
Glyma.01G198900	0.328122	1	-0.204477	0.972745	-0.50087	0.298471
Glyma.01G199000	-0.0948121	1	0.0764811	1	0.533068	0.148781
Glyma.01G199100	0.0445656	1	-0.0813539	1	0.31695	0.393403
Glyma.01G199200	-0.171857	1	0.185394	1	-2.48204	0.155087
Glyma.01G199300	-0.259989	1	-0.0556375	1	-0.815493	0.432054
Glyma.01G199600	-0.202322	1	0.220507	1	-0.527383	0.423921
Glyma.01G199700	0.987721	1	ND	ND	-0.988477	1
Glyma.01G199800	-0.758271	1	1.05368	0.661017	ND	ND
Glyma.01G199900	-0.295278	1	-0.00608396	1	-0.559925	0.417012
Glyma.01G200000	-0.116711	1	-0.173016	0.967122	-0.158639	0.74393
Glyma.01G200100	1.07175	0.562959	-1.23916	0.619319	-1.48366	0.247845
Glyma.01G200200	-0.715322	0.144002	ND	ND	0.0128676	1
Glyma.01G200300	0.208259	1	0.521166	1	ND	ND
Glyma.01G200400	-0.534954	0.554363	0.0484836	1	-0.846275	0.00857787
Glyma.01G200500	0.140669	1	-0.2625	0.982568	-0.811692	0.161364
Glyma.01G200700	-0.274246	1	-0.101057	1	-0.21828	0.596584
Glyma.01G200800	0.990625	0.0566232	2.00007	3.56139e-09	2.08847	1.13505e-06
Glyma.01G200900	0.17902	1	0.35081	0.777429	0.514209	0.194054
Glyma.01G201000	0.0473198	1	0.381079	0.666109	0.35383	0.39593
Glyma.01G201100	0.0988188	1	0.23337	0.901012	0.472667	0.176167
Glyma.01G201200	0.0577949	1	0.0939737	1	ND	ND
Glyma.01G201300	0.0684548	1	-0.0492597	1	-0.0294608	0.969266
Glyma.01G201400	0.0515017	1	-0.0645402	1	-0.167286	0.746846
Glyma.01G201600	-0.390611	1	1.02505	1	0.584805	0.981645
Glyma.01G201800	0.323425	1	-0.128658	1	0.242102	0.839171
Glyma.01G201900	0.0870337	1	1.62826	1	0.143877	1
Glyma.01G202000	0.509957	0.546524	-0.274147	0.847358	-0.148555	0.76311
Glyma.01G202100	1.44187	0.602576	0.587988	0.950308	1.99278	0.0261643
Glyma.01G202200	-0.528836	0.683131	0.0344105	1	0.0595649	1
Glyma.01G202300	-1.49793	1	-0.0127614	1	0.321487	0.899078
Glyma.01G202400	-0.300405	1	-0.56612	0.981118	-2.05017	0.136167
Glyma.01G202500	-0.0496361	1	0.272339	0.798092	1.36898	8.18224e-07
Glyma.01G202600	0.117193	1	0.128447	1	0.554555	0.0796522
Glyma.01G202700	1.0474	0.733696	0.996985	0.751563	1.30173	0.221063
Glyma.01G202800	-0.332924	1	-0.0646869	1	0.294994	0.786524
Glyma.01G202900	0.0986344	1	-0.0685872	1	-0.0567394	0.969255
Glyma.01G203000	-0.0862568	1	0.243116	0.864941	0.0626703	0.917906
Glyma.01G203100	-0.0452898	1	0.17298	0.963069	0.946664	0.00181688
Glyma.01G203200	0.211241	1	0.217251	0.964591	-0.0520262	0.891673
Glyma.01G203300	0.606938	0.955528	-0.328803	0.734408	-1.16086	0.000219618
Glyma.01G203400	-1.10067	1	-0.969674	1	-2.95855	0.502161
Glyma.01G203500	-1.17654	1	0.601297	0.972745	-0.395499	0.970237
Glyma.01G203600	-0.0555456	1	-0.903468	0.0645301	-1.483	0.00053514
Glyma.01G203700	0.267157	1	0.197586	0.975687	0.715701	0.0613563
Glyma.01G203800	0.0239521	1	0.0712072	1	0.3745	0.269332
Glyma.01G203900	ND	ND	0.120618	1	ND	ND
Glyma.01G204000	-0.168081	1	-0.0206629	1	0.312502	0.372644
Glyma.01G204100	ND	ND	-0.400519	1	ND	ND
Glyma.01G204200	ND	ND	0.512035	0.799345	-0.7425	0.465427
Glyma.01G204300	-0.414049	0.806243	-0.196122	0.93709	-0.914645	0.00301955
Glyma.01G204400	-2.69485	1	0.159929	1	-1.63302	0.694481
Glyma.01G204500	-1.65837	1	-0.526453	1	-1.79472	0.583755
Glyma.01G204600	0.168332	1	-0.139394	1	-3.17016	6.48298e-07
Glyma.01G204700	1.99038	0.227657	-0.337617	1	-1.10462	0.646369
Glyma.01G204800	2.22054	9.54944e-08	0.275974	0.886483	0.994386	0.157893
Glyma.01G204900	0.33512	1	0.209546	0.940805	0.872735	0.010407
Glyma.01G205100	-0.258469	1	-0.12781	0.997659	-0.0202589	0.99062
Glyma.01G205200	-0.261808	1	-0.105236	1	0.141674	0.735761
Glyma.01G205300	-0.221059	1	-0.681256	0.825151	-2.1417	0.0175704
Glyma.01G205400	0.118344	1	-0.356096	0.711272	-0.538727	0.129377
Glyma.01G205500	-0.816521	0.364093	-0.0522169	1	-1.76195	0.00012538
Glyma.01G205600	-0.0779343	1	-0.414579	0.753741	0.0487885	0.988275
Glyma.01G205700	0.312589	1	0.403866	0.792312	1.064	0.00914511
Glyma.01G205800	-0.499341	0.803863	0.14708	1	0.0432985	0.903301
Glyma.01G205900	-0.960594	0.0421786	0.0672555	1	0.906207	0.00680033
Glyma.01G206000	-0.235946	1	0.173575	0.942069	0.304542	0.37208
Glyma.01G206100	-0.182744	1	-0.809192	0.198499	-3.08331	1.63064e-11
Glyma.01G206200	0.168803	1	0.238492	0.886443	0.889503	0.00526959
Glyma.01G206300	0.885535	1	-0.359727	1	-0.57592	0.927785
Glyma.01G206400	0.115196	1	0.77944	0.916363	-0.977796	0.284535
Glyma.01G206600	-1.75729	0.787561	0.355198	1	1.54638	0.0122506
Glyma.01G206700	-0.413174	0.804829	0.0974198	1	-0.110199	0.823597
Glyma.01G206800	1.67779	0.622488	-1.16069	0.940884	-2.75761	0.282506
Glyma.01G206900	1.04529	0.517767	-0.332471	0.954787	0.0573881	0.992664
Glyma.01G207000	-0.0780335	1	0.203728	0.963884	0.816527	0.025281
Glyma.01G207100	-0.359016	1	0.224201	0.97518	-0.0986068	0.85445
Glyma.01G207200	-0.23005	1	0.0926391	1	0.299474	0.445132
Glyma.01G207300	-0.797693	0.0749798	-0.484074	0.370101	-0.663622	0.0341507
Glyma.01G207400	0.152093	1	0.193011	0.941808	0.410391	0.244153
Glyma.01G207500	-0.211339	1	-0.214961	0.90123	-0.0765196	0.909383
Glyma.01G207700	0.0486434	1	-0.483958	0.339543	-0.629283	0.0342564
Glyma.01G207800	-0.0497568	1	-0.0920326	1	0.0767593	0.917639
Glyma.01G207900	-0.37883	1	-0.133421	1	-1.33683	0.600425
Glyma.01G208100	0.310467	0.980456	-0.0308301	1	0.433781	0.195535
Glyma.01G208200	-0.659639	0.175682	-0.776041	0.0421061	-2.27334	2.37188e-16
Glyma.01G208300	-0.61166	0.715386	-0.881463	0.152169	-1.37976	0.00136689
Glyma.01G208400	-0.155074	1	-0.367938	0.607523	-0.309264	0.383301
Glyma.01G208500	0.00855736	1	0.212435	1	0.954787	0.0804069
Glyma.01G208600	0.271832	1	0.223866	0.883132	0.69602	0.0200106
Glyma.01G208700	-0.141526	1	-0.0614019	1	-0.596075	0.086422
Glyma.01G208800	-0.679707	0.698704	0.553047	0.846612	0.53046	0.282817
Glyma.01G208900	0.537976	1	0.836301	0.574046	1.39122	0.0264537
Glyma.01G209100	-0.208911	1	-0.0114088	1	-1.15484	0.000974075
Glyma.01G209200	0.0169573	1	0.0080978	1	-0.236364	0.595143
Glyma.01G209300	0.241296	1	0.061505	1	0.234066	0.559151
Glyma.01G209400	0.297916	0.996939	-0.330988	0.69722	-0.878125	0.00278475
Glyma.01G209500	-0.257579	1	0.0554536	1	-2.84209	4.77297e-14
Glyma.01G209600	-1.14893	1	1.23575	0.811292	-0.703436	0.911178
Glyma.01G209700	0.393304	1	-0.347836	0.932116	-1.32846	0.0195976
Glyma.01G209800	0.117159	1	-0.0175642	1	0.280182	0.4597
Glyma.01G209900	-0.274866	1	-0.326572	0.941656	-1.74892	0.00149391
Glyma.01G210000	-0.856797	0.973036	-0.238513	1	0.113289	1
Glyma.01G210100	-0.282234	1	-0.269522	1	-0.296605	0.778532
Glyma.01G210200	-0.429048	0.758801	-0.267831	0.832076	0.819069	0.01123
Glyma.01G210400	2.1762	0.635222	0.64753	0.791386	1.2047	0.0874995
Glyma.01G210500	0.623284	0.973036	-1.41179	0.000209562	-5.16096	1.21863e-38
Glyma.01G210600	-0.191465	1	-0.451356	0.468322	-1.74361	2.82241e-09
Glyma.01G210700	0.212538	1	-0.064388	1	-2.06201	0.0480677
Glyma.01G210800	-0.942954	0.0232367	-0.512881	0.323998	-1.72607	4.30501e-09
Glyma.01G211000	-0.259682	1	-1.3109	3.36475e-05	-6.58692	1.39107e-87
Glyma.01G211100	0.0438436	1	-0.451573	1	-1.25289	0.711036
Glyma.01G211200	-0.255111	1	-0.570967	0.200176	-0.0782262	0.881309
Glyma.01G211300	1.74067	0.0965179	1.55638	0.0159258	3.84706	5.65421e-23
Glyma.01G211400	0.947913	1	0.17479	1	1.96677	0.028915
Glyma.01G211500	-0.32045	1	0.497086	0.782929	-0.303148	0.503911
Glyma.01G211600	-0.170721	1	-0.0861094	1	0.805854	0.542234
Glyma.01G211700	-0.248366	1	-0.359115	0.625803	-0.961324	0.000919468
Glyma.01G211800	1.40388	0.000256037	-0.646358	0.502739	-1.67171	5.27152e-05
Glyma.01G211900	-0.412175	1	0.648034	0.695461	0.279467	0.710411
Glyma.01G212000	0.221272	1	0.341728	0.923777	-0.127675	0.962824
Glyma.01G212100	-0.666651	1	0.795144	0.737456	0.655628	0.677159
Glyma.01G212200	ND	ND	0.442446	0.456455	0.747899	0.0138645
Glyma.01G212300	-1.65243	1	-1.73032	1	ND	ND
Glyma.01G212400	-0.220898	1	0.123294	1	-1.57942	5.42463e-06
Glyma.01G212500	-0.449321	0.880931	-0.124802	1	0.450068	0.214772
Glyma.01G212600	-1.15099	1	0.753454	0.875564	0.0875958	1
Glyma.01G212700	-0.786528	1	-0.976504	0.842799	-3.76501	0.00988181
Glyma.01G212800	-0.0669518	1	0.195243	1	-0.465626	0.676952
Glyma.01G212900	0.485949	0.840556	0.523273	0.507297	0.851459	0.0318484
Glyma.01G213000	-0.186656	1	-0.0146453	1	0.849409	0.124846
Glyma.01G213100	-0.366521	0.86694	-0.635564	0.14958	-1.73816	1.22999e-09
Glyma.01G213200	ND	ND	0.0811017	1	-0.516777	0.11489
Glyma.01G213300	0.0442947	1	0.0904296	1	0.417378	0.537556
Glyma.01G213400	-0.38936	0.874277	ND	ND	-1.02106	0.00130547
Glyma.01G213500	-0.184158	1	0.177387	0.985355	0.685608	0.0619975
Glyma.01G213600	0.136588	1	-0.36645	0.724486	-2.37927	2.05184e-10
Glyma.01G213700	0.504766	1	1.37264	0.138751	2.75794	4.96413e-08
Glyma.01G213800	-0.0361125	1	0.038381	1	-1.65999	6.49547e-05
Glyma.01G213900	-1.11932	1	-1.1667	1	1.7098	0.786714
Glyma.01G214100	0.0676807	1	0.362887	0.650738	1.24639	2.26518e-05
Glyma.01G214200	-0.163845	1	0.515471	0.904751	1.47625	0.0443375
Glyma.01G214400	-1.1449	0.00168171	-0.616074	0.176358	-6.73015	1.36718e-74
Glyma.01G214500	-0.0724179	1	0.332522	0.781551	0.602966	0.0933276
Glyma.01G214600	0.60669	0.336383	-0.0664673	1	0.275864	0.500792
Glyma.01G214700	0.172671	1	0.145085	0.993102	0.580037	0.0766048
Glyma.01G214800	-0.42913	0.704849	0.528178	0.314215	1.09402	0.000238203
Glyma.01G215100	-0.913473	1	0.712824	0.7727	0.41788	0.591184
Glyma.01G215300	ND	ND	1.21229	1	-0.233837	1
Glyma.01G215400	-0.298274	1	-0.567408	0.228897	-3.95228	4.26919e-36
Glyma.01G215500	-0.291257	1	-0.707717	0.0857681	-2.99791	7.80216e-14
Glyma.01G215600	0.125735	1	0.34463	0.966005	-1.831	0.0326583
Glyma.01G215700	0.409026	1	-0.224966	0.988714	-0.843792	0.125509
Glyma.01G215800	0.072029	1	-0.282937	0.83576	0.0712537	0.922984
Glyma.01G215900	0.0687952	1	-0.942321	0.982001	-4.45889	0.093028
Glyma.01G216000	-1.24648	1	1.33948	0.83357	1.03703	0.674315
Glyma.01G216400	-0.0337352	1	-0.20864	0.952841	-0.416078	0.307403
Glyma.01G216500	0.127722	1	0.145715	0.992632	0.394099	0.334186
Glyma.01G216600	-1.83328	1	0.726923	0.964526	0.323954	0.899277
Glyma.01G216900	-0.638529	0.362601	-0.837853	0.0607029	-3.71937	7.15516e-16
Glyma.01G217000	ND	ND	ND	ND	-0.908008	1
Glyma.01G217100	-0.396542	0.828465	-0.142137	0.982001	-0.032538	0.986355
Glyma.01G217200	-0.135949	1	0.423183	0.668633	-1.09651	0.0178362
Glyma.01G217300	-0.101816	1	0.238891	0.867605	0.75954	0.0134652
Glyma.01G217400	-0.280819	1	-0.315064	0.975687	0.446806	0.23673
Glyma.01G217500	-0.320448	1	0.202221	0.997659	0.962173	0.0159543
Glyma.01G217600	0.191023	1	0.928533	0.722313	-0.175751	0.988952
Glyma.01G217700	0.889207	0.0535116	0.430279	0.668366	-0.029961	0.945079
Glyma.01G217800	0.257907	1	0.221572	1	-3.02426	0.572506
Glyma.01G217900	-0.0633341	1	-0.0478847	1	0.19739	0.602897
Glyma.01G218000	-0.383111	1	-0.18614	1	-1.03395	0.231557
Glyma.01G218100	0.227968	1	0.424177	0.555359	-1.57806	6.80312e-07
Glyma.01G218200	-0.142444	1	0.919998	0.193376	3.68319	1.69305e-09
Glyma.01G218300	-0.0565656	1	0.184572	0.951705	1.03655	0.000492491
Glyma.01G218400	0.125974	1	0.328472	0.712015	-0.489307	0.159915
Glyma.01G218500	0.765188	0.613841	-0.513948	0.803858	-4.49063	1.95906e-09
Glyma.01G218600	0.412514	0.90122	-1.36719	0.00178083	-4.22838	3.27916e-20
Glyma.01G218800	-0.138813	1	0.193972	0.927642	-0.507876	0.139411
Glyma.01G219000	-0.197305	1	0.369921	0.629323	0.698887	0.0238583
Glyma.01G219100	-2.06193	2.1319e-09	0.539605	0.296899	0.346911	0.357539
Glyma.01G219200	-0.238697	1	-1.36908	0.000246387	-4.52092	4.16362e-20
Glyma.01G219300	-0.29893	1	-1.52779	0.098846	-4.44482	6.1374e-08
Glyma.01G219400	1.6763	0.0960837	-0.973688	0.71616	-2.12185	0.0676398
Glyma.01G219500	0.682254	0.435564	-1.00546	0.156495	-1.24689	0.0201982
Glyma.01G219600	-0.198125	1	0.0485455	1	0.127626	0.810245
Glyma.01G219700	0.172097	1	0.160008	0.995213	0.869553	0.0161565
Glyma.01G219800	0.14576	1	-0.0315812	1	0.410651	0.220536
Glyma.01G219900	1.01091	1	1.50601	1	-0.770596	1
Glyma.01G220000	-0.0271842	1	0.197304	0.951061	0.706356	0.0431839
Glyma.01G220200	0.015477	1	0.0865646	1	0.439482	0.204872
Glyma.01G220300	0.140734	1	0.782882	0.144029	1.64086	6.89285e-07
Glyma.01G220400	-0.161128	1	0.289376	0.785586	0.560926	0.0770498
Glyma.01G220600	-0.335393	1	0.082472	1	-1.46169	4.39529e-07
Glyma.01G220700	0.100305	1	-0.0911066	1	-1.18467	0.000465334
Glyma.01G220800	-0.619713	0.987726	0.426874	0.985424	-0.27763	0.903478
Glyma.01G220900	-0.247122	1	-0.869921	0.076387	-1.61544	9.63804e-06
Glyma.01G221000	-1.65678	1	ND	ND	-1.54595	0.851459
Glyma.01G221100	0.224766	1	0.096129	1	-0.629816	0.307616
Glyma.01G221200	0.20969	1	0.180383	1	-0.538547	0.267992
Glyma.01G221300	0.276103	1	-0.17842	1	-2.61227	0.00227919
Glyma.01G221500	-1.02477	0.0287532	0.0981135	1	0.426701	0.231473
Glyma.01G221600	ND	ND	0.120618	1	ND	ND
Glyma.01G221700	-0.316233	1	0.0313275	1	-0.937539	0.0234906
Glyma.01G221800	-0.295579	1	0.422989	0.858977	1.34921	0.00224084
Glyma.01G221900	0.549422	0.650815	1.15601	0.00309002	1.13662	0.0172256
Glyma.01G222000	-1.10453	0.00606939	0.34723	0.66761	-0.436929	0.245747
Glyma.01G222100	0.118069	1	-0.259496	0.816747	-0.668567	0.0254723
Glyma.01G222200	0.15035	1	1.23704	0.000531361	-1.11591	0.0539658
Glyma.01G222300	-0.13658	1	0.64611	0.937232	-0.756176	0.781454
Glyma.01G222400	-0.195595	1	-0.183242	0.954734	-0.103296	0.877496
Glyma.01G222500	0.0120688	1	0.151038	0.993004	0.304085	0.443074
Glyma.01G222600	3.13008	0.750842	-0.166186	1	0.228361	0.941294
Glyma.01G222700	0.3314	0.90783	0.819057	0.0352904	0.392301	0.246073
Glyma.01G222800	-0.276531	1	-0.368169	1	0.130912	1
Glyma.01G222900	1.36652	1	2.30953	0.730705	2.90512	0.173149
Glyma.01G223000	-0.343194	1	0.541256	0.337968	0.0712623	0.952472
Glyma.01G223100	0.569898	0.574939	0.518662	0.426778	1.72231	2.41823e-08
Glyma.01G223200	-0.399055	0.803863	-0.372821	0.610052	-0.80969	0.00916313
Glyma.01G223400	0.188253	1	0.199563	0.949509	1.00942	0.0016121
Glyma.01G223500	0.118876	1	-0.0805259	1	0.163479	0.789116
Glyma.01G223600	-0.521001	0.665729	0.360112	0.783148	ND	ND
Glyma.01G223700	0.265812	1	0.423043	0.593911	0.366567	0.350262
Glyma.01G223800	-0.0189399	1	-0.254924	0.895323	-0.194379	0.66551
Glyma.01G223900	0.896531	0.0560225	-0.218042	0.935478	-0.574273	0.114442
Glyma.01G224000	0.682437	0.315526	-0.105444	1	-2.3276	5.69534e-11
Glyma.01G224100	0.113757	1	0.0472099	1	-0.543846	0.411606
Glyma.01G224200	-0.0705334	1	0.0555426	1	0.312011	0.455664
Glyma.01G224300	0.229297	1	-0.0208106	1	0.474372	0.14626
Glyma.01G224400	-0.0487937	1	0.128504	1	-1.13366	0.0133536
Glyma.01G224500	0.618118	1	-0.169424	1	-2.02427	0.0686481
Glyma.01G224600	-0.38131	1	-0.870841	0.369831	-3.97727	2.8373e-06
Glyma.01G224700	-0.0904606	1	-0.756057	0.18793	-0.795571	0.0479813
Glyma.01G224800	-1.22917	0.658835	0.464299	1	0.561266	0.740974
Glyma.01G224900	-0.595584	0.996939	-0.189116	1	-1.53144	0.00474866
Glyma.01G225000	0.0725263	1	0.313413	0.995213	-1.36609	0.184834
Glyma.01G225100	5.83269	0.816961	2.27354	0.876262	3.63703	0.503318
Glyma.01G225200	0.0334859	1	-0.236682	0.86315	-0.575018	0.0656676
Glyma.01G225300	-0.110173	1	0.189636	0.919235	0.21866	0.511974
Glyma.01G225400	-0.0752155	1	-0.0811456	1	-0.507876	0.135129
Glyma.01G225500	-1.20138	0.318576	1.31136	0.00424471	1.72861	0.0428975
Glyma.01G225600	-0.0827205	1	-0.289861	0.940716	-2.37524	0.000144582
Glyma.01G225700	0.19193	1	0.450419	0.445584	0.876408	0.00384984
Glyma.01G225800	0.846742	0.697309	-0.58809	0.712484	-0.666142	0.281201
Glyma.01G225900	0.112735	1	0.0605895	1	-1.02122	0.00101332
Glyma.01G226000	-0.218878	1	-0.0608347	1	-2.05056	2.36047e-11
Glyma.01G226100	-0.122256	1	-0.457631	0.637246	-0.740817	0.0770569
Glyma.01G226200	-0.028607	1	-0.751955	0.114831	-2.94973	1.3029e-18
Glyma.01G226300	0.555114	1	1.59537	0.97514	ND	ND
Glyma.01G226400	ND	ND	ND	ND	-3.1673	0.567405
Glyma.01G226500	0.0739352	1	-0.200785	1	0.169733	0.81139
Glyma.01G226600	0.499409	0.826705	0.308009	0.876138	0.740486	0.0646805
Glyma.01G226700	0.445137	0.77139	0.0544579	1	0.159328	0.761475
Glyma.01G226800	0.14305	1	0.0427939	1	0.771359	0.0159142
Glyma.01G226900	-0.0567385	1	0.0679668	1	0.33108	0.352191
Glyma.01G227000	0.0266957	1	0.0367075	1	0.0244948	0.99934
Glyma.01G227100	0.159622	1	-0.763897	0.282024	-2.63264	1.43424e-08
Glyma.01G227200	-0.0704653	1	-0.0229008	1	0.15615	0.749368
Glyma.01G227300	ND	ND	0.0450057	1	0.400813	0.243273
Glyma.01G227400	-0.319111	0.98888	-0.173534	0.94613	-0.511434	0.142898
Glyma.01G227500	-0.646848	0.247611	0.165912	0.978688	1.01068	0.000805706
Glyma.01G227600	-0.405866	1	-0.406237	1	-0.206939	0.970237
Glyma.01G227700	0.244515	1	0.0812699	1	0.525205	0.143194
Glyma.01G227800	1.3567	1	-0.0642819	1	-0.967908	0.994493
Glyma.01G227900	-0.177024	1	-1.49101	0.001069	-3.22485	5.17697e-15
Glyma.01G228000	0.302327	1	-0.0955959	1	0.040567	1
Glyma.01G228100	-0.121919	1	0.118394	1	0.643939	0.0562502
Glyma.01G228200	0.271668	1	0.370827	0.679034	0.903472	0.00563351
Glyma.01G228300	-0.00958145	1	0.114594	1	0.946268	0.00404678
Glyma.01G228400	-0.121061	1	-0.0977788	1	-0.445829	0.263184
Glyma.01G228500	-0.208153	1	0.0954203	1	-0.0405915	1
Glyma.01G228600	0.131966	1	0.222221	1	-0.122172	0.887211
Glyma.01G228700	-0.541078	0.457452	0.204032	0.889329	-0.453855	0.178961
Glyma.01G228800	0.0189511	1	0.0861332	1	0.521207	0.141944
Glyma.01G228900	0.0614471	1	-0.186351	0.943121	-0.0893924	0.88243
Glyma.01G229000	-0.0434327	1	0.309784	0.776606	1.10289	0.000316402
Glyma.01G229100	0.122794	1	-0.00655687	1	0.578076	0.215767
Glyma.01G229200	-0.247761	1	0.127783	1	0.814836	0.0210457
Glyma.01G229300	-0.295033	1	-0.107527	1	-0.163838	0.825994
Glyma.01G229400	0.336525	0.927368	0.0210439	1	0.577663	0.0670286
Glyma.01G229500	-0.026874	1	-0.0192632	1	0.642225	0.0598591
Glyma.01G229600	-0.321073	0.971507	-0.940577	0.013722	-3.73125	9.20156e-29
Glyma.01G229700	0.240227	1	-0.0499708	1	0.366603	0.318546
Glyma.01G229800	1.43398	0.697309	1.80604	0.145146	3.22742	3.56061e-07
Glyma.01G229900	0.156286	1	-0.278153	0.857913	-0.659967	0.0874359
Glyma.01G230000	2.42213	0.67802	0.391804	1	0.184546	1
Glyma.01G230100	-0.146294	1	-0.247573	0.883839	-2.93839	2.31403e-16
Glyma.01G230200	0.262798	1	0.612985	0.145354	0.969894	0.000629651
Glyma.01G230300	0.15092	1	0.309724	0.775774	0.529772	0.123579
Glyma.01G230400	-0.015502	1	0.0272651	1	0.492076	0.283672
Glyma.01G230500	0.377089	1	0.480056	0.87682	0.929395	0.149424
Glyma.01G230600	0.117594	1	-1.09938	0.220578	-1.0824	0.0827972
Glyma.01G230700	0.191292	1	-0.275438	0.792129	-0.117951	0.78393
Glyma.01G230800	-1.77818	1	-1.8123	1	ND	ND
Glyma.01G230900	-0.039729	1	-1.10637	0.0160355	-3.28972	4.40721e-12
Glyma.01G231000	-1.27967	1	0.394344	1	-2.32239	0.31141
Glyma.01G231100	-0.425982	1	-1.69969	0.93709	-1.34334	0.73845
Glyma.01G231200	-0.454304	1	0.0460621	1	-2.70748	0.388525
Glyma.01G231300	2.544	0.696632	1.91555	0.644496	1.76422	0.406227
Glyma.01G231400	0.313926	1	-0.804227	0.0521091	-0.547284	0.098819
Glyma.01G231500	0.258283	1	0.192298	0.963069	0.354784	0.455889
Glyma.01G231600	-0.104634	1	-0.0974963	1	-0.278636	0.571733
Glyma.01G231700	0.0322304	1	0.0702641	1	0.670667	0.0485042
Glyma.01G231800	-1.67814	1	-0.945699	1	2.85402	1.29263e-05
Glyma.01G231900	ND	ND	0.0709588	1	0.00832309	1
Glyma.01G232000	-2.34096	1	0.816561	0.955575	-0.930452	0.892439
Glyma.01G232100	0.0827691	1	-0.0624682	1	-0.0478222	0.95133
Glyma.01G232300	-0.090584	1	-0.00511711	1	0.174173	0.743964
Glyma.01G232400	-0.601284	1	-0.214502	1	-2.39609	0.00229332
Glyma.01G232500	-0.290663	1	0.410208	0.988193	-0.679682	0.743077
Glyma.01G232600	-0.114483	1	0.292276	0.733311	0.415094	0.187771
Glyma.01G232800	-0.0694583	1	-0.0789478	1	0.814367	1
Glyma.01G232900	0.243772	1	0.0330096	1	0.536637	0.419866
Glyma.01G233000	0.120103	1	0.0590079	1	0.568253	0.0844767
Glyma.01G233100	-0.341307	1	-1.62249	0.0338896	-2.38384	0.000130809
Glyma.01G233200	-0.24082	1	0.0372514	1	-0.253749	0.544245
Glyma.01G233300	0.307222	0.966346	-0.0484047	1	0.304845	0.389594
Glyma.01G233400	0.72462	0.904943	0.41793	0.972392	1.24688	0.0281712
Glyma.01G233500	-0.11448	1	0.0947829	1	0.268513	0.508872
Glyma.01G233600	-0.165723	1	-0.267572	0.834443	-0.852994	0.00524635
Glyma.01G233700	-0.0559625	1	-0.110456	1	0.54167	0.120937
Glyma.01G233800	1.02747	1	-0.251683	1	1.03089	0.71279
Glyma.01G233900	0.857692	0.944195	-0.631391	0.911478	-0.0891255	0.945315
Glyma.01G234000	1.1116	0.300118	0.403899	0.898166	2.13787	0.000506072
Glyma.01G234100	0.121356	1	0.249572	0.968769	0.825047	0.088453
Glyma.01G234200	-0.343359	0.923562	-0.417689	0.523577	-0.587647	0.0667102
Glyma.01G234300	-0.119081	1	0.244371	0.837721	0.678997	0.0228019
Glyma.01G234400	-0.163257	1	-0.803794	0.43277	-1.48438	0.00425062
Glyma.01G234500	-0.310007	1	-0.545094	0.285203	-2.84165	1.24089e-15
Glyma.01G234600	1.55324	0.604536	1.88716	0.0624591	4.28952	2.59875e-18
Glyma.01G234700	0.204643	1	-0.0718301	1	-0.227622	0.553656
Glyma.01G234800	-0.162421	1	0.372308	0.907371	0.727003	0.19886
Glyma.01G234900	0.711808	0.242162	-0.123063	1	-1.49093	5.12878e-07
Glyma.01G235000	0.526794	0.655551	-0.316245	0.707637	-3.10808	6.71969e-16
Glyma.01G235100	3.21067	0.244202	0.779657	1	-0.65064	1
Glyma.01G235200	0.1304	1	-0.0416373	1	0.11653	0.84879
Glyma.01G235300	0.0106463	1	0.593605	0.334525	-0.051798	0.958176
Glyma.01G235500	-2.23489	1	-2.20131	0.97514	-3.22994	0.632067
Glyma.01G235600	0.35008	0.932785	0.0195113	1	-0.369844	0.734123
Glyma.01G235700	0.0559589	1	-0.246675	0.883132	-0.13405	0.777927
Glyma.01G235800	0.168676	1	0.177542	1	-0.148778	0.843961
Glyma.01G235900	-0.0950975	1	0.172345	0.978392	0.556331	0.131602
Glyma.01G236000	1.46315	1	1.82988	0.865886	-2.11637	0.909897
Glyma.01G236100	-0.386885	0.864853	-0.0986898	1	-0.673909	0.0372211
Glyma.01G236200	-2.2617	1	0.903202	0.913484	-1.50914	0.726674
Glyma.01G236300	0.347875	0.938471	0.0140251	1	-1.73062	3.17045e-08
Glyma.01G236400	-0.153159	1	0.16247	0.946444	-0.539684	0.270709
Glyma.01G236500	-0.461031	1	0.572239	0.887138	0.419826	0.475265
Glyma.01G236600	0.042699	1	-0.83458	0.0237402	-1.17878	8.9034e-05
Glyma.01G236700	1.25611	1	-1.13842	1	-0.773679	0.970237
Glyma.01G236800	2.03458	1	3.54888	0.397609	4.40408	0.0196066
Glyma.01G237000	0.15377	1	1.95366	0.0643522	2.37145	0.00168441
Glyma.01G237100	0.31264	1	0.435958	0.880107	1.22065	0.0277312
Glyma.01G237200	-0.130347	1	-0.185219	0.957299	-0.0148134	0.998326
Glyma.01G237300	-0.501135	1	0.303864	1	-0.138998	0.970237
Glyma.01G237400	-0.293711	1	-0.366731	0.703869	-0.306031	0.454182
Glyma.01G237700	-1.04256	1	-0.382738	1	-1.16215	0.738415
Glyma.01G237800	-0.11077	1	-0.0218423	1	0.040848	1
Glyma.01G237900	-0.382013	1	-0.163558	1	-0.280625	0.677062
Glyma.01G238000	-0.521496	1	0.274276	0.97038	0.817957	0.125839
Glyma.01G238100	-0.0627177	1	0.12968	1	-1.91763	0.201348
Glyma.01G238200	0.330898	0.938874	0.188767	0.935478	0.781608	0.00951577
Glyma.01G238300	0.274347	1	-0.116214	1	-0.0981412	0.861767
Glyma.01G238400	0.0741508	1	-0.350683	0.634214	-0.639161	0.0385838
Glyma.01G238500	-0.150701	1	-0.218771	0.971719	-1.39987	0.00414894
Glyma.01G238600	0.45471	1	0.184065	1	-0.978036	0.1354
Glyma.01G238700	-0.104385	1	-0.357395	0.631717	-0.384379	0.253415
Glyma.01G238800	0.460694	1	-0.196085	1	-1.11463	0.776553
Glyma.01G238900	0.209235	1	-0.325412	0.748297	-3.83691	3.35281e-27
Glyma.01G239000	-0.0980136	1	0.202045	0.928566	0.52227	0.112653
Glyma.01G239200	-0.0749856	1	-0.191248	0.941928	0.21916	0.571456
Glyma.01G239300	0.356721	1	0.471398	0.843803	0.33446	0.696003
Glyma.01G239400	-1.78808	1	-1.0683	0.963972	-2.6763	0.389253
Glyma.01G239500	-0.0607112	1	-0.351063	0.687449	-0.832692	0.00671885
Glyma.01G239600	-0.29464	1	0.10129	1	-0.520069	0.371868
Glyma.01G239700	-0.0580532	1	-0.0573473	1	0.494534	0.146779
Glyma.01G239800	-1.60425	0.00236406	-0.112594	1	-1.18377	0.00039154
Glyma.01G239900	0.00558569	1	-0.829171	0.0430356	-1.81606	1.37895e-09
Glyma.01G240000	0.259913	1	-0.62705	0.163044	-0.639927	0.039187
Glyma.01G240200	ND	ND	ND	ND	0.0919921	1
Glyma.01G240300	-0.0631692	1	0.261404	0.962513	0.42491	0.348103
Glyma.01G240500	-0.321805	0.989278	0.0464293	1	0.485456	0.18719
Glyma.01G240600	-0.64015	1	-1.06502	0.540219	-1.09494	0.241286
Glyma.01G240700	0.103696	1	-0.397225	0.657758	-0.493287	0.18962
Glyma.01G240800	-0.383004	1	0.450042	0.521379	-0.363072	0.295813
Glyma.01G240900	-1.03905	0.0648236	-0.0139128	1	-0.864183	0.00485737
Glyma.01G241000	-0.259499	1	0.80058	0.0457263	1.14856	8.84113e-05
Glyma.01G241100	0.831909	1	0.281003	1	1.47306	0.0963183
Glyma.01G241200	-0.178474	1	0.968674	0.634697	1.05187	0.355607
Glyma.01G241300	0.136691	1	0.210665	0.920057	0.421331	0.207583
Glyma.01G241400	-0.110679	1	-0.370575	0.776144	-0.220482	0.642234
Glyma.01G241500	2.2451	0.152044	0.605985	0.692601	1.90385	3.00446e-08
Glyma.01G241600	0.271247	1	0.577025	0.374188	0.887104	0.0231236
Glyma.01G241700	0.571166	1	-0.348101	0.987697	-0.106997	0.960558
Glyma.01G241800	ND	ND	-0.200953	1	ND	ND
Glyma.01G241900	ND	ND	0.574096	1	ND	ND
Glyma.01G242000	0.0538766	1	0.33662	0.714517	1.24685	1.44035e-05
Glyma.01G242100	-0.33317	1	-1.56283	0.00148933	-6.12898	8.74367e-27
Glyma.01G242200	-0.702144	0.138335	-0.339091	0.643777	-2.11452	3.15737e-14
Glyma.01G242300	0.0655464	1	0.105081	1	0.626987	0.0549091
Glyma.01G242400	1.03661	1	-0.596441	1	1.85404	0.610252
Glyma.01G242500	-0.0590017	1	-0.0491197	1	0.47929	0.283052
Glyma.01G242600	0.540985	1	1.02194	0.701621	1.39767	0.155478
Glyma.01G242700	-1.04299	1	-0.644987	1	-2.89067	0.587885
Glyma.01G242800	-0.100724	1	-0.270946	0.802307	-0.905158	0.00204009
Glyma.01G242900	0.1471	1	-0.404265	0.562247	-0.63368	0.0501324
Glyma.01G243000	0.0521163	1	0.404723	0.560588	0.611337	0.0592172
Glyma.01G243100	0.0124646	1	-0.193592	0.936651	-0.0130944	0.980826
Glyma.01G243200	-1.13016	0.991531	-0.754546	0.905261	-0.793573	0.542989
Glyma.01G243300	0.0284499	1	-0.282108	0.823833	-0.00802229	0.99131
Glyma.01G243400	0.528835	0.44854	0.567425	0.230215	-3.23557	5.49867e-28
Glyma.01G243500	2.26315	0.189876	1.89259	0.265095	-1.91488	0.460647
Glyma.01G243600	-0.0147576	1	-0.132389	0.986126	-0.301534	0.402399
Glyma.01G243800	-0.0553586	1	-0.330738	0.808381	-0.819137	0.0272079
Glyma.01G243900	0.0221088	1	-0.176605	0.95072	-0.211487	0.609085
Glyma.01G244000	-0.0982643	1	-0.602575	0.805538	-0.22477	0.851308
Glyma.01G244100	1.33984	1	ND	ND	0.351125	1
Glyma.01G244200	1.46722	1	-0.668584	1	0.728665	0.773862
Glyma.01G244300	0.244915	1	0.43363	0.71616	0.842173	0.0477008
Glyma.01G244400	0.259914	1	-0.374801	0.631717	-0.724492	0.0251232
Glyma.01G244500	-0.140649	1	0.0810833	1	-0.17777	0.726761
Glyma.01G244600	-0.579441	1	-0.895198	0.908467	-1.78508	0.278452
Glyma.01G244700	0.254151	1	-0.300734	0.802579	-1.2617	0.000121994
Glyma.01G244900	0.0718794	1	-0.280631	0.778431	0.154375	0.746846
Glyma.01G245000	0.262868	1	-0.506044	1	0.517809	0.749698
Glyma.01G245100	0.0219917	1	-0.203538	0.930061	-0.424009	0.225056
Glyma.01G245200	-0.0135499	1	0.0726076	1	0.32492	0.370646
Glyma.01G245300	0.117493	1	0.331944	0.938955	0.966891	0.0972284
Glyma.01G245400	0.0541339	1	-0.29646	0.775774	-0.210034	0.588189
Glyma.01G245500	-0.299976	0.992943	-0.730809	0.104787	-1.63177	1.07572e-05
Glyma.01G245600	-0.108135	1	0.119826	1	0.5284	0.103805
Glyma.01G245700	-0.0637854	1	0.198106	0.925821	0.493944	0.127738
Glyma.02G000100	0.476608	0.669682	0.251563	0.876319	1.02262	0.000903975
Glyma.02G000200	0.431834	0.709247	0.108047	1	0.836978	0.00509637
Glyma.02G000400	0.00608556	1	0.262899	0.849858	0.21966	0.60951
Glyma.02G000500	-0.448152	0.980882	0.0233822	1	-1.10218	0.0274944
Glyma.02G000600	0.302239	1	-0.233058	0.892766	0.231184	0.587731
Glyma.02G000700	-0.16722	1	-0.161646	0.963928	-2.43792	1.14284e-17
Glyma.02G000800	-3.18386	0.955528	0.88684	0.946319	-0.722602	0.902149
Glyma.02G000900	-0.0171559	1	-0.461446	0.423558	-0.867023	0.00408871
Glyma.02G001000	0.0311506	1	-0.0315644	1	0.540208	0.145064
Glyma.02G001100	-0.210423	1	0.0945995	1	-0.345035	0.280019
Glyma.02G001200	0.0815332	1	-0.0817911	1	0.100948	0.849964
Glyma.02G001300	-0.0121053	1	-0.189397	0.951434	-0.399133	0.244649
Glyma.02G001400	0.705754	0.650091	-0.0935166	1	-0.499704	0.443691
Glyma.02G001500	0.234804	1	0.115233	1	-1.4648	0.00549628
Glyma.02G001600	-0.197739	1	-0.0354231	1	0.459103	0.208908
Glyma.02G001700	0.43396	1	0.461262	0.843376	0.304506	0.772757
Glyma.02G001900	0.184407	1	0.353327	0.673292	0.650061	0.0425226
Glyma.02G002000	-0.722591	1	-0.194971	1	-2.84192	0.00903187
Glyma.02G002100	-0.923649	1	-0.191217	1	-2.18937	0.2794
Glyma.02G002200	-0.204789	1	-1.56963	2.75333e-06	-5.82367	6.74514e-57
Glyma.02G002300	0.0934639	1	-0.547664	0.244155	-0.915625	0.00158369
Glyma.02G002500	0.350367	0.950776	0.570879	0.271934	0.271196	0.525898
Glyma.02G002600	0.744509	1	0.538643	1	-0.943121	0.813366
Glyma.02G002700	-0.74718	0.18403	-0.52572	0.35842	-2.98272	1.24251e-11
Glyma.02G002800	0.272335	1	-0.428046	0.468204	-0.0274662	0.970237
Glyma.02G002900	-0.203972	1	-0.837767	0.0304898	-3.11632	1.05648e-25
Glyma.02G003000	0.241503	1	0.892389	0.0356525	1.5453	4.06142e-06
[truncated: 42,548 more rows]

## Sheet: Proteome PI 595099
ID	PI 595099 - 04 DAI		PI 595099 - 12 DAI		PI 595099 - 30 DAI
[truncated: 2,834 more rows]
